# Supplementary material for: Exploring selection signatures in the divergence and evolution of lipid droplet (LD) associated genes in major oilseed crops
Source: BMC Genomics. 2024 Jul 1;25:653. doi: 10.1186/s12864-024-10527-4 (PMC11218257; doi:10.1186/s12864-024-10527-4)
Supplement: Supplementary file 1 — Supplementary Material 1 [file 12864_2024_10527_MOESM1_ESM.xlsx]

## Sheet: SI-2
SI-2. The protein characteristics including length of protein, molecular weight in KDa, iso-electric point (pI), GRAVY score and the location in the genome
SI-2A Lipoxygenase family									SI-2B Phospholipase-D family									SI-2C Oleosin family									SI-2D TAG-lpase family
Gene	Loc	Exons	length_AA	M.wt	GRAVY	pI			Gene	Loc	Exons	length_AA	M.wt	GRAVY	pI			Gene	Loc	Exons	length_AA	M.wt	GRAVY	pI			Gene	Loc	Exons	length_AA	M.wt	GRAVY	pI
AT3G45140	Chr3	7	896	102.06 kDa	-0.466	pH 5.32			AT3G15730	Chr3	3	810	91.86 kDa	-0.4	pH 5.71			AT4G25140	Chr4	2	173	18.57 kDa	-0.168	pH 9.81			AT5G04040	Chr5	3	825	92.10 kDa	-0.275	pH 7.01
AT1G67560	Chr1	9	917	104.53 kDa	-0.463	pH 8.00			AT1G52570	Chr1	3	810	91.61 kDa	-0.408	pH 6.18			AT5G51210	Chr5	2	141	14.86 kDa	0.294	pH 10.46			AT3G57140	Chr3	6	801	89.95 kDa	-0.263	pH 6.81
AT1G17420	Chr1	8	919	103.74 kDa	-0.434	pH 8.01			AT5G25370	Chr5	4	820	93.38 kDa	-0.41	pH 6.82			AT2G25890	Chr2	1	149	16.14 kDa	0.181	pH 9.89			AT1G33270	Chr1	7	369	40.57 kDa	-0.098	pH 5.98
AT1G72520	Chr1	6	926	104.83 kDa	-0.453	pH 7.52			AT2G42010	Chr2	10	927	104.17 kDa	-0.557	pH 7.48			AT3G01570	Chr3	2	183	19.76 kDa	0.027	pH 8.01			arahy.11NJV3	Chr03	12	720	81.16 kDa	-0.256	pH 7.29
AT1G55020	Chr1	8	859	98.06 kDa	-0.438	pH 5.20			AT4G00240	Chr4	10	927	104.17 kDa	-0.436	pH 7.23			AT5G61610	Chr5	3	294	32.30 kDa	-0.513	pH 9.04			arahy.5497SD	Chr09	9	406	45.39 kDa	-0.061	pH 6.64
AT3G22400	Chr3	9	886	101.07 kDa	-0.469	pH 6.60			AT4G11840	Chr4	10	866	97.50 kDa	-0.368	pH 8.31			AT5G07550	Chr5	2	106	10.68 kDa	0.963	pH 10.13			arahy.5B91PZ	Chr05	9	690	78.17 kDa	-0.163	pH 7.19
arahy.04F84Q	Chr13	3	322	36.35 kDa	-0.466	pH 9.19			AT4G11830	Chr4	11	824	92.41 kDa	-0.367	pH 8.10			AT5G40420	Chr5	2	199	21.28 kDa	-0.14	pH 9.74			arahy.62NM84	Chr09	9	416	46.27 kDa	-0.175	pH 7.65
arahy.07SUKG	Chr16	7	373	41.81 kDa	-0.402	pH 8.07			AT4G11850	Chr4	10	858	95.60 kDa	-0.345	pH 8.27			AT3G27660	Chr3	2	191	20.32 kDa	-0.043	pH 7.81			arahy.9U2XPC	Chr04	8	376	42.55 kDa	-0.042	pH 5.50
arahy.0B3TGP	Chr18	9	863	97.78 kDa	-0.425	pH 6.42			AT4G35790	Chr4	10	868	98.93 kDa	-0.403	pH 7.17			AT5G07560	Chr5	2	153	15.46 kDa	0.559	pH 11.20			arahy.C6629Z	Chr06	9	400	44.12 kDa	0.013	pH 7.13
arahy.0TX3JS	Chr19	9	811	92.43 kDa	-0.44	pH 6.07			AT1G55180	Chr1	4	762	86.78 kDa	-0.367	pH 7.62			AT5G07530	Chr5	2	543	53.20 kDa	-0.517	pH 11.13			arahy.DY4FLS	Chr16	9	415	45.70 kDa	0.018	pH 6.79
arahy.0UNU52	Chr19	9	815	91.86 kDa	-0.337	pH 5.94			AT3G05630	Chr3	16	1046	118.83 kDa	-0.378	pH 6.63			AT5G07540	Chr5	5	244	22.30 kDa	0.146	pH 10.85			arahy.GTDU5K	Chr19	9	416	46.27 kDa	-0.175	pH 7.65
arahy.23HLYH	Chr18	4	199	22.72 kDa	-0.545	pH 9.65			AT3G16785	Chr3	20	1096	124.52 kDa	-0.454	pH 6.72			AT3G18570	Chr3	1	166	18.14 kDa	0.393	pH 9.55			arahy.H077MW	Chr19	9	406	45.40 kDa	-0.061	pH 6.64
arahy.2MG2G6	Chr19	10	867	100.13 kDa	-0.452	pH 9.04			arahy.019LBF	Chr02	3	807	91.63 kDa	-0.408	pH 6.56			AT1G48990	Chr1	1	169	18.45 kDa	0.31	pH 10.21			arahy.IGHX33	Chr06	8	369	40.79 kDa	-0.006	pH 7.68
arahy.3MSB0H	Chr19	3	195	22.24 kDa	-0.167	pH 9.03			arahy.0K14UN	Chr11	4	591	67.27 kDa	-0.56	pH 6.32			AT5G07520	Chr5	2	228	21.48 kDa	0.618	pH 10.55			arahy.JS3G8E	Chr20	9	370	40.97 kDa	-0.03	pH 6.64
arahy.4U7REM	Chr09	5	376	41.85 kDa	-0.169	pH 5.05			arahy.19WSGG	Chr11	5	779	89.16 kDa	-0.432	pH 6.98			AT5G07571	Chr5	2	129	14.24 kDa	0.365	pH 11.96			arahy.N2VKUZ	Chr17	9	428	48.01 kDa	-0.038	pH 6.58
arahy.6TJ5BP	Chr06	7	878	99.28 kDa	-0.436	pH 7.50			arahy.1L37A5	Chr09	5	808	92.20 kDa	-0.509	pH 6.70			AT5G07510	Chr5	2	193	18.46 kDa	0.63	pH 12.43			arahy.Q237M7	Chr13	10	743	83.56 kDa	-0.226	pH 7.19
arahy.7CJ2RM	Chr20	10	1078	122.64 kDa	-0.487	pH 6.32			arahy.3G00JX	Chr02	9	1137	126.33 kDa	-0.46	pH 8.22			AT5G07600	Chr5	2	230	22.09 kDa	0.49	pH 10.99			arahy.R9X1VB	Chr15	9	395	43.98 kDa	-0.133	pH 8.43
arahy.7U017G	Chr09	8	763	85.99 kDa	-0.201	pH 4.76			arahy.4IL771	Chr14	21	1062	120.80 kDa	-0.361	pH 6.66			AT5G56100	Chr5	1	150	15.72 kDa	0.547	pH 8.20			arahy.SXG9J3	Chr15	9	690	78.06 kDa	-0.154	pH 7.18
arahy.84GXZP	Chr05	10	459	50.73 kDa	-0.163	pH 9.70			arahy.6051AB	Chr11	4	734	84.02 kDa	-0.463	pH 6.37			arahy.GFBT7E	Chr20	1	150	17.09 kDa	0.613	pH 10.03			arahy.UI4NB4	Chr16	9	401	44.32 kDa	-0.006	pH 7.32
arahy.9LG0C7	Chr18	9	863	97.53 kDa	-0.312	pH 5.27			arahy.63QAK2	Chr19	5	810	92.58 kDa	-0.53	pH 6.59			arahy.N1YYK3	Chr08	1	166	16.91 kDa	0.227	pH 9.20			arahy.V45S4S	Chr06	9	415	45.70 kDa	0.005	pH 6.99
arahy.AIGQ5R	Chr09	4	832	93.91 kDa	-0.37	pH 6.05			arahy.79BS07	Chr20	3	812	93.03 kDa	-0.527	pH 6.90			arahy.YSQ5WX	Chr17	1	166	16.88 kDa	0.242	pH 9.20			arahy.X4UQJ0	Chr07	9	413	46.29 kDa	-0.074	pH 6.58
arahy.B9PVT7	Chr19	7	847	96.72 kDa	-0.445	pH 6.73			arahy.7PV95K	Chr19	3	784	88.84 kDa	-0.403	pH 6.46			BjuOB03G12760	BB_Chr03	2	187	20.40 kDa	-0.33	pH 9.41			arahy.92S4AT	Chr12	3	829	92.82 kDa	-0.279	pH 7.14
arahy.CU7JXX	Chr10	10	1068	121.65 kDa	-0.502	pH 6.11			arahy.80NXVT	Chr01	3	795	91.27 kDa	-0.479	pH 8.35			BjuOA08G21710	AA_Chr08	2	180	19.52 kDa	-0.248	pH 9.49			arahy.E4P4QB	Chr06	3	818	92.05 kDa	-0.341	pH 7.66
arahy.F8CF98	Chr19	2	267	31.04 kDa	-0.343	pH 7.50			arahy.A2LLI3	Chr15	10	387	43.98 kDa	-0.129	pH 8.46			BjuOA03G54800	AA_Chr03	2	184	20.09 kDa	-0.241	pH 9.64			arahy.K52S6H	Chr02	3	829	92.80 kDa	-0.281	pH 7.07
arahy.FRJ2WS	Chr08	9	597	67.39 kDa	-0.356	pH 6.56			arahy.A46I61	Chr08	5	822	93.75 kDa	-0.413	pH 6.66			BjuOB05G09740	BB_Chr05	2	189	20.71 kDa	-0.355	pH 9.65			arahy.ZN271A	Chr16	3	813	91.54 kDa	-0.356	pH 7.57
arahy.G021HG	Chr13	9	927	104.90 kDa	-0.434	pH 7.94			arahy.C52HL3	Chr01	5	758	86.52 kDa	-0.386	pH 5.93			BjuOA01G16860	AA_Chr01	2	195	21.52 kDa	-0.419	pH 9.75			BjuOB05G26530	BB_Chr05	3	808	90.72 kDa	-0.258	pH 6.99
arahy.GC5CXU	Chr09	9	860	97.98 kDa	-0.419	pH 6.14			arahy.CXE8RV	Chr11	4	190	22.20 kDa	-0.454	pH 9.13			BjuO_Contig00943G00100	Contig00943	2	198	21.77 kDa	-0.411	pH 9.70			BjuOA03G01480	AA_Chr03	2	759	85.42 kDa	-0.199	pH 7.60
arahy.GU7FRK	Chr19	10	831	93.76 kDa	-0.22	pH 4.86			arahy.ES1PUL	Chr18	10	1629	186.13 kDa	-0.467	pH 6.79			BjuOB02G72020	BB_Chr02	2	200	22.04 kDa	-0.447	pH 9.70			BjuOA10G33030	AA_Chr10	3	823	92.28 kDa	-0.314	pH 6.81
arahy.I5VDER	Chr12	9	917	104.29 kDa	-0.364	pH 7.23			arahy.F67ZD9	Chr01	4	776	88.43 kDa	-0.441	pH 6.55			BjuOB01G15710	BB_Chr01	1	147	15.73 kDa	0.246	pH 8.71			BjuOB02G46840	BB_Chr02	2	827	92.71 kDa	-0.288	pH 7.05
arahy.J2XU5N	Chr19	8	930	104.84 kDa	-0.393	pH 7.35			arahy.F6RD2F	Chr18	2	784	89.90 kDa	-0.389	pH 6.75			BjuOA10G09540	AA_Chr10	1	149	15.65 kDa	0.283	pH 10.53			BjuO_Contig00806G00130	Contig00806	2	800	89.75 kDa	-0.285	pH 6.87
arahy.KS8M6W	Chr06	9	835	95.45 kDa	-0.432	pH 5.06			arahy.GAK0W0	Chr15	9	849	95.56 kDa	-0.385	pH 7.31			BjuOB08G01430	BB_Chr08	3	123	12.88 kDa	0.601	pH 10.90			BjuOA02G01400	AA_Chr02	3	806	90.61 kDa	-0.249	pH 6.57
arahy.M82DU9	Chr01	2	219	25.21 kDa	-0.43	pH 4.98			arahy.GVK7JC	Chr08	4	790	90.52 kDa	-0.505	pH 6.54			BjuOB01G38570	BB_Chr01	1	166	18.07 kDa	0.347	pH 9.50			BjuOA07G23200	AA_Chr07	3	786	88.04 kDa	-0.27	pH 7.08
arahy.NDAY03	Chr19	9	867	96.86 kDa	-0.302	pH 6.26			arahy.HZZY15	Chr01	19	1087	124.01 kDa	-0.398	pH 7.09			BjuOB07G28840	BB_Chr07	1	163	17.77 kDa	0.305	pH 7.84			BjuOB06G47800	BB_Chr06	3	798	88.70 kDa	-0.281	pH 7.21
arahy.P39JQW	Chr08	9	657	75.17 kDa	-0.467	pH 4.78			arahy.I1DXP3	Chr04	20	1117	126.96 kDa	-0.407	pH 6.49			BjuOA03G40080	AA_Chr03	1	165	17.82 kDa	0.421	pH 6.96			BjuOA07G29570	AA_Chr07	15	699	79.30 kDa	-0.284	pH 8.40
arahy.PG0L05	Chr19	9	867	96.78 kDa	-0.274	pH 5.47			arahy.I9WKA5	Chr17	8	686	77.81 kDa	-0.371	pH 6.77			BjuOB07G23250	BB_Chr07	2	188	19.92 kDa	0.057	pH 8.73			BjuOB03G36590	BB_Chr03	9	704	79.93 kDa	-0.318	pH 7.64
arahy.R0TYU9	Chr03	9	929	105.02 kDa	-0.434	pH 8.10			arahy.IIM5IQ	Chr14	10	1116	124.55 kDa	-0.467	pH 7.46			BjuOB07G46630	BB_Chr07	1	166	18.17 kDa	0.302	pH 10.07			BjuOB03G26600	BB_Chr03	9	693	78.78 kDa	-0.227	pH 7.25
arahy.RA2WWK	Chr08	9	863	97.60 kDa	-0.313	pH 5.40			arahy.ITK9EF	Chr08	5	689	79.12 kDa	-0.38	pH 7.01			BjuOA03G03280	AA_Chr03	2	115	11.76 kDa	0.566	pH 10.80			BjuOA09G60600	AA_Chr09	9	691	78.36 kDa	-0.223	pH 7.06
arahy.S68QGU	Chr03	9	896	101.80 kDa	-0.393	pH 6.74			arahy.J2YZ53	Chr08	8	686	77.78 kDa	-0.357	pH 6.93			BjuOB04G06970	BB_Chr04	2	187	19.67 kDa	0.174	pH 8.74			BjuOA08G30780	AA_Chr08	8	692	79.25 kDa	-0.226	pH 6.59
arahy.S6TVHJ	Chr16	7	925	104.61 kDa	-0.402	pH 7.29			arahy.JL8VMK	Chr11	5	847	97.65 kDa	-0.697	pH 5.08			BjuOA09G03200	AA_Chr09	2	188	19.88 kDa	0.045	pH 7.81			BjuOB03G07420	BB_Chr03	8	687	78.62 kDa	-0.281	pH 6.36
arahy.S8RWF5	Chr17	13	401	44.57 kDa	-0.358	pH 9.10			arahy.JUK473	Chr18	3	807	91.90 kDa	-0.391	pH 5.67			BjuOA08G04480	AA_Chr08	1	166	18.30 kDa	0.299	pH 10.25			BjuOB03G48870	B_Chr03	6	502	57.11 kDa	-0.202	pH 7.34
arahy.SACX69	Chr09	10	857	98.94 kDa	-0.443	pH 9.17			arahy.M1WUGI	Chr11	19	1090	124.22 kDa	-0.405	pH 7.15			BjuOA02G41650	AA_Chr02	2	188	20.01 kDa	-0.005	pH 9.49			BjuOB02G38960	BB_Chr02	9	411	46.00 kDa	-0.027	pH 7.64
arahy.TRRP7J	Chr09	8	897	101.21 kDa	-0.368	pH 8.03			arahy.NAJ0WW	Chr05	9	849	95.64 kDa	-0.393	pH 7.09			BjuOA03G46470	AA_Chr03	3	251	27.93 kDa	-0.162	pH 9.63			LOC_Os06g42860	Chr06	9	414	46.48 kDa	-0.115	pH 6.73
arahy.UXKX2B	Chr06	8	885	100.56 kDa	-0.484	pH 6.46			arahy.NJG8XE	Chr04	12	1108	124.50 kDa	-0.7	pH 7.23			BjuOB02G65860	BB_Chr02	3	229	25.88 kDa	-0.428	pH 9.97			LOC_Os04g21160	Chr04	10	469	50.75 kDa	0.042	pH 5.50
arahy.V7BKRZ	Chr02	9	688	78.30 kDa	-0.433	pH 7.24			arahy.PTFL6P	Chr08	4	763	87.74 kDa	-0.434	pH 6.74			BjuOA07G20370	AA_Chr07	2	211	22.10 kDa	-0.086	pH 9.96			LOC_Os08g41780	Chr08	9	439	47.12 kDa	0.082	pH 6.83
arahy.V7KTJ4	Chr09	7	888	101.21 kDa	-0.409	pH 6.72			arahy.PX90TP	Chr04	11	749	84.20 kDa	-0.264	pH 7.34			BjuOA05G32090	AA_Chr05	1	165	17.93 kDa	0.339	pH 9.71			LOC_Os09g01590	Chr09	9	411	45.23 kDa	0.046	pH 6.22
arahy.V9UCIZ	Chr09	8	831	92.91 kDa	-0.273	pH 6.52			arahy.PYKR9B	Chr07	3	807	91.90 kDa	-0.391	pH 5.67			BjuOA04G14940	AA_Chr04	2	220	23.03 kDa	-0.051	pH 9.44			LOC_Os01g55650.1	Chr01	4	1045	114.92 kDa	-0.288	pH 6.15
arahy.VPDB1U	Chr09	9	857	95.64 kDa	-0.249	pH 5.07			arahy.PYQ6LW	Chr15	19	1071	121.44 kDa	-0.506	pH 8.33			BjuOB01G23090	BB_Chr01	2	221	23.16 kDa	-0.078	pH 9.44			LOC_Os03g59620.1	Chr03	4	821	90.41 kDa	-0.248	pH 6.96
arahy.VY5ZYI	Chr13	7	1013	115.59 kDa	-0.49	pH 6.47			arahy.Q75RKD	Chr01	3	338	38.84 kDa	-0.79	pH 4.28			BjuOA02G02740	AA_Chr02	2	149	14.96 kDa	0.628	pH 12.14			LOC_Os04g06280.1	Chr04	12	897	99.67 kDa	-0.214	pH 9.45
arahy.VZ3VQN	Chr19	9	838	94.47 kDa	-0.241	pH 4.95			arahy.SE7ST2	Chr18	4	763	87.66 kDa	-0.431	pH 6.82			BjuOB08G01440	BB_Chr08	2	126	13.37 kDa	0.567	pH 10.99			29620_m000558		13	485	53.47 kDa	-0.228	pH 7.06
arahy.W1NRS9	Chr12	4	186	20.66 kDa	0.132	pH 9.43			arahy.T1UA0C	Chr09	20	1057	119.82 kDa	-0.436	pH 6.49			BjuOB07G08870	BB_Chr07	1	160	17.42 kDa	0.323	pH 9.79			29620_m000557		10	389	43.15 kDa	-0.17	pH 5.83
arahy.XSVY15	Chr09	8	728	81.88 kDa	-0.277	pH 4.77			arahy.UU4P1L	Chr05	19	1071	121.44 kDa	-0.506	pH 8.33			BjuOB05G24970	BB_Chr05	2	163	15.94 kDa	0.607	pH 11.55			30174_m008713		9	694	78.17 kDa	-0.184	pH 7.88
arahy.Y6Q89P	Chr03	15	1491	170.66 kDa	-0.408	pH 6.88			arahy.XJ1GJM	Chr14	12	1122	126.06 kDa	-0.723	pH 7.18			BjuOA02G02720	AA_Chr02	3	2039	203.67 kDa	-1.108	pH 11.12			30190_m010951		9	413	45.85 kDa	0.068	pH 6.03
arahy.ZE2CQ7	Chr16	8	854	96.97 kDa	-0.486	pH 6.52			arahy.Y1617F	Chr19	10	1115	126.71 kDa	-0.429	pH 6.54			BjuOB05G24980	BB_Chr05	7	1258	124.71 kDa	-0.932	pH 11.12			29801_m003086		9	400	45.17 kDa	0.017	pH 5.85
arahy.ZS7YSR	Chr16	9	862	98.48 kDa	-0.426	pH 5.31			arahy.Z6D9E8	Chr04	21	1116	124.61 kDa	-0.471	pH 7.46			BjuOA01G37780	AA_Chr01	1	164	18.04 kDa	0.254	pH 9.88			29620_m000556		7	274	29.81 kDa	-0.031	pH 4.99
BjuOA07G32270	AA_Chr07	7	891	101.60 kDa	-0.442	pH 5.67			arahy.ZGV9T5	Chr12	10	1848	202.35 kDa	-0.305	pH 8.24			BjuOA03G03260	AA_Chr03	2	266	26.71 kDa	0.04	pH 10.86			28470.m000422		4	797	89.63 kDa	-0.283	pH 6.85
BjuOB06G44410	BB_Chr06	7	904	103.01 kDa	-0.456	pH 5.68			BjuOA05G34820	Chr05	3	810	91.86 kDa	-0.401	pH 5.49			BjuOA02G02730	AA_Chr02	2	161	15.64 kDa	0.711	pH 11.72			Gohir_D11G005900	ChrD11	9	461	51.79 kDa	-0.198	pH 6.91
BjuOA07G26190	AA_Chr07	7	904	103.11 kDa	-0.497	pH 5.53			BjuOB01G41120	Chr01	3	818	92.59 kDa	-0.385	pH 5.71			BjuOA10G30230	AA_Chr10	2	175	17.02 kDa	0.85	pH 10.92			Gohir_D11G159350	ChrD11	9	436	48.34 kDa	-0.172	pH 5.12
BjuOB03G39950	BB_Chr03	7	891	101.45 kDa	-0.399	pH 6.02			BjuOB07G07060	Chr07	3	813	92.17 kDa	-0.418	pH 5.49			BjuOB05G24960	BB_Chr05	2	148	14.85 kDa	0.559	pH 11.33			Gohir_D07G194600	ChrD07	8	338	37.55 kDa	-0.192	pH 4.85
BjuOA07G32280	AA_Chr07	7	891	101.44 kDa	-0.421	pH 5.27			BjuOA01G40080	Chr01	3	812	92.00 kDa	-0.414	pH 5.43			BjuOA03G03270	AA_Chr03	2	204	21.39 kDa	-0.143	pH 10.75			Gohir_A07G187800	ChrA07	9	411	45.42 kDa	-0.133	pH 4.86
BjuOB05G49420	BB_Chr05	7	901	103.04 kDa	-0.437	pH 5.54			BjuOA08G02240	Chr08	3	812	92.14 kDa	-0.422	pH 5.88			BjuOA08G31020	AA_Chr08	2	235	23.36 kDa	0.619	pH 8.48			Gohir_D12G022200	ChrD12	9	406	45.74 kDa	0.035	pH 4.79
BjuOA02G17700	AA_Chr02	7	900	102.84 kDa	-0.433	pH 5.98			BjuOA05G18650	Chr05	3	812	91.78 kDa	-0.415	pH 6.38			BjuOB05G25030	BB_Chr05	2	226	21.17 kDa	0.919	pH 10.47			Gohir_D09G035900	ChrD09	9	417	46.07 kDa	-0.076	pH 6.61
BjuOA07G32290	AA_Chr07	7	892	101.42 kDa	-0.386	pH 5.08			BjuOB06G26510	Chr06	3	812	91.81 kDa	-0.41	pH 6.35			BjuOB02G43820	BB_Chr02	2	198	18.80 kDa	0.773	pH 11.26			Gohir_A10G159200	ChrA10	9	413	45.87 kDa	-0.085	pH 7.16
BjuOB03G39960	BB_Chr03	7	888	100.97 kDa	-0.378	pH 5.05			BjuOB07G49300	Chr07	3	813	92.18 kDa	-0.416	pH 5.93			BjuOB03G07190	BB_Chr03	2	259	25.12 kDa	0.476	pH 10.37			Gohir_D11G006000	ChrD11	9	703	79.47 kDa	-0.162	pH 7.40
BjuOB03G39970	BB_Chr03	7	888	100.96 kDa	-0.412	pH 5.61			BjuOB04G03820	Chr04	4	822	93.24 kDa	-0.373	pH 7.41			BjuOB08G01330	BB_Chr08	2	226	24.17 kDa	-0.515	pH 10.86			Gohir_A07G168400	ChrA07	8	367	40.77 kDa	0.093	pH 5.87
BjuOB03G39980	BB_Chr03	8	877	100.17 kDa	-0.453	pH 5.47			BjuOA02G45700	Chr02	4	822	93.26 kDa	-0.365	pH 7.32			BjuOB02G43810	BB_Chr02	2	188	18.93 kDa	0.857	pH 10.81			Gohir_A09G035000	ChrA09	9	417	46.08 kDa	-0.085	pH 6.56
BjuOA07G32300	AA_Chr07	8	882	100.50 kDa	-0.465	pH 6.18			BjuOA06G32670	Chr06	4	822	93.52 kDa	-0.396	pH 7.42			BjuOA10G30270	AA_Chr10	2	145	15.55 kDa	0.51	pH 11.48			Gohir_D07G174600	ChrD07	9	414	46.74 kDa	-0.138	pH 6.95
BjuOB03G06940	BB_Chr03	8	919	103.82 kDa	-0.47	pH 7.12			BjuOB02G68350	Chr02	4	819	93.18 kDa	-0.375	pH 7.31			BjuOB02G43800	BB_Chr02	5	432	42.31 kDa	-0.723	pH 10.38			Gohir_D07G174700	ChrD07	9	414	46.21 kDa	0.018	pH 5.50
BjuOA08G31280	AA_Chr08	8	919	103.69 kDa	-0.464	pH 6.93			BjuOA10G00150	Chr10	10	1062	119.00 kDa	-0.533	pH 7.65			BjuOA10G30250	AA_Chr10	3	341	34.45 kDa	-0.648	pH 10.16			Gohir_A11G006800	ChrA11	9	695	77.97 kDa	-0.105	pH 7.93
BjuOA09G61090	AA_Chr09	8	919	103.77 kDa	-0.459	pH 7.63			BjuOB03G34730	Chr03	10	1063	119.16 kDa	-0.529	pH 7.46			BjuOB02G43780	BB_Chr02	2	108	10.89 kDa	0.898	pH 11.53			Gohir_D10G084250	ChrD10	9	371	41.11 kDa	-0.076	pH 7.37
BjuOA02G23360	BB_Chr03	8	919	103.90 kDa	-0.403	pH 7.03			BjuOA02G28910	Chr02	10	999	112.08 kDa	-0.519	pH 7.41			BjuOB05G42160	BB_Chr05	2	77	9.01 kDa	0.692	pH 8.71			Gohir_A12G021700	ChrA12	9	406	45.74 kDa	0.023	pH 4.95
BjuOB03G26160	AA_Chr02	6	917	103.78 kDa	-0.469	pH 7.49			BjuOB08G34440	Chr08	10	1023	114.81 kDa	-0.567	pH 7.53			BjuOA02G14340	BB_Chr08	3	131	13.57 kDa	0.926	pH 8.77			Gohir_A11G006900	ChrA11	9	703	79.57 kDa	-0.181	pH 7.71
BjuOA07G32530	BB_Chr05	6	918	104.74 kDa	-0.415	pH 7.21			BjuOB05G01770	Chr05	24	2669	300.85 kDa	-0.488	pH 6.77			BjuOA10G30240	AA_Chr10	2	126	12.05 kDa	0.633	pH 12.41			Gohi_D13G002600	ChrD13	3	552	62.99 kDa	-0.132	pH 8.85
BjuOB05G57120	BB_Chr05	6	915	103.44 kDa	-0.507	pH 8.14			BjuOA01G02960	Chr01	24	2712	304.67 kDa	-0.482	pH 6.66			BjuOA10G30260	AA_Chr10	2	346	35.14 kDa	-0.846	pH 10.27			Gohi_A13G002700	ChrA13	3	848	94.57 kDa	-0.267	pH 6.95
BjuOB03G40340	BB_Chr03	8	918	104.70 kDa	-0.496	pH 7.69			BjuOA09G27550	Chr09	9	859	95.80 kDa	-0.375	pH 8.44			BjuOB02G43790	BB_Chr02	2	361	35.46 kDa	-0.688	pH 10.56			Glyma.10G262850	Chr10	19	965	105.25 kDa	0.293	pH 5.83
BjuOA02G19610	AA_Chr02	9	913	104.34 kDa	-0.505	pH 7.29			BjuOB08G41350	Chr08	10	859	95.97 kDa	-0.369	pH 8.44			BjuOA03G03290	AA_Chr03	3	118	12.36 kDa	0.714	pH 11.38			Glyma.05G232700	Chr05	9	682	76.71 kDa	-0.215	pH 6.93
BjuOB05G52170	BB_Chr05	9	913	104.35 kDa	-0.487	pH 7.43			BjuOA03G63520	Chr03	9	863	97.87 kDa	-0.465	pH 6.98			BjuOA03G31550	AA_Chr03	5	778	86.57 kDa	-0.027	pH 7.21			Glyma.03G002900	Chr03	2	416	46.38 kDa	-0.131	pH 5.33
BjuOB07G15250	BB_Chr07	8	857	97.47 kDa	-0.464	pH 4.93			BjuOB02G77730	Chr02	9	862	97.39 kDa	-0.467	pH 6.91			BjuOB08G01340	BB_Chr08	2	294	29.42 kDa	0.017	pH 10.95			Glyma.20G127800	Chr20	9	436	49.21 kDa	-0.156	pH 7.25
BjuOB07G11110	BB_Chr07	9	883	100.96 kDa	-0.488	pH 7.04			BjuOB07G41410	Chr07	9	833	95.28 kDa	-0.387	pH 7.97			LOC_Os06g27910	Chr06	1	172	16.42 kDa	0.571	pH 11.83			Glyma.20G129500	Chr20	14	648	70.06 kDa	0.547	pH 6.05
BjuOB01G33780	BB_Chr01	9	887	101.44 kDa	-0.49	pH 6.87			BjuOA08G22120	Chr08	9	849	96.72 kDa	-0.471	pH 7.04			LOC_Os09g15520	Chr09	1	159	15.56 kDa	0.358	pH 6.80			Glyma.20G066200	Chr20	8	375	41.91 kDa	-0.08	pH 5.30
BjuOA05G27470	AA_Chr05	9	887	101.40 kDa	-0.495	pH 6.80			BjuOA08G08280	Chr08	10	855	97.74 kDa	-0.359	pH 8.31			LOC_Os01g45624	Chr01	1	169	15.24 kDa	0.577	pH 11.78			Glyma.03G003000	Chr03	2	423	47.49 kDa	-0.042	pH 6.50
BjuOA01G34640	AA_Chr01	9	808	92.35 kDa	-0.433	pH 6.78			BjuOB08G30110	Chr08	11	822	93.23 kDa	-0.432	pH 8.41			LOC_Os03g49190	Chr03	1	173	19.74 kDa	0.18	pH 10.49			Glyma.08G167700	Chr08	9	409	45.79 kDa	-0.063	pH 4.56
BjuOB07G11130	BB_Chr07	4	453	51.57 kDa	-0.356	pH 5.70			BjuOB08G30090	Chr08	10	862	97.99 kDa	-0.446	pH 8.10			LOC_Os05g50110	Chr05	1	174	18.10 kDa	0.369	pH 9.93			Glyma.06G058100	Chr06	10	411	45.42 kDa	0.007	pH 6.88
LOC_Os03g49380	Chr03	1	877	98.71 kDa	-0.323	pH 7.34			BjuOA03G28730	Chr03	11	807	91.32 kDa	-0.429	pH 7.70			LOC_Os04g46200	Chr04	1	149	15.20 kDa	0.315	pH 9.93			Glyma.09G187400	Chr09	9	698	78.30 kDa	-0.164	pH 7.25
LOC_Os04g38370	Chr04	6	190	19.97 kDa	-0.121	pH 4.82			BjuOB08G30060	Chr08	11	812	92.30 kDa	-0.393	pH 7.25			30174_m008728		1	169	18.53 kDa	0.224	pH 10.16			Glyma.09G070900	Chr09	13	404	44.79 kDa	-0.007	pH 6.84
LOC_Os02g10120	Chr02	2	926	103.60 kDa	-0.317	pH 6.01			BjuOA03G28740	Chr03	10	822	92.93 kDa	-0.452	pH 8.44			29917_m001992		1	153	16.30 kDa	0.131	pH 10.32			Glyma.02G267100	Chr02	9	401	44.79 kDa	-0.133	pH 5.70
LOC_Os03g52860	Chr03	2	870	97.19 kDa	-0.285	pH 6.60			BjuOB04G48340	Chr04	3	761	86.55 kDa	-0.435	pH 7.68			30147_m013891		1	141	14.96 kDa	0.322	pH 11.61			Glyma.08G040100	Chr08	9	623	69.24 kDa	-0.145	pH 6.37
LOC_Os12g37260	Chr12	9	922	104.70 kDa	-0.494	pH 6.22			BjuO_Contig00088G00140	Contig00088	3	761	86.63 kDa	-0.418	pH 7.52			30147_m014333		2	138	14.49 kDa	0.381	pH 10.73			Glyma.07G089400	Chr07	9	702	79.21 kDa	-0.173	pH 7.14
LOC_Os12g37320	Chr12	10	358	40.78 kDa	-0.72	pH 8.56			BjuOB04G43020	Chr04	3	174	19.59 kDa	-0.626	pH 6.51			29794_m003372		1	232	25.43 kDa	0.263	pH 9.08			Glyma.02G190000	Chr02	3	805	91037.1		8.57
LOC_Os04g37430	Chr04	7	797	89.32 kDa	-0.525	pH 10.51			BjuOB08G30080	Chr08	9	365	41.48 kDa	-0.534	pH 10.04			Gohir_D12G265400	ChrD12	1	162	17.69 kDa	0.339	pH 9.68			Glyma.03G130900	Chr03	3	844	94826		6.39
LOC_Os01g07780	Chr01	9	191	20.66 kDa	-0.306	pH 9.04			BjuOA02G15190	Chr02	3	126	14.20 kDa	0.187	pH 10.00	ChrA01	ChrD01	Gohir_A10G102500	ChrA10	1	153	15.85 kDa	0.289	pH 10.62			Glyma.10G105200	Chr10	3	854	96186.6		7.67
LOC_Os05g07890	Chr05	4	180	18.87 kDa	-0.004	pH 9.07			BjuOB07G01850	Chr07	16	1065	121.33 kDa	-0.422	pH 6.94	ChrA02	ChrD02	Gohir_D10G086700	ChrD10	1	162	16.86 kDa	0.157	pH 9.96			Glyma.19G132900	Chr19	3	840	94560.7		6.39
LOC_Os08g39840	Chr08	6	924	102.83 kDa	-0.389	pH 6.26			BjuOB01G40230	Chr01	20	1103	124.77 kDa	-0.418	pH 6.84	ChrA03	ChrD03	Gohir_D09G028300	ChrD09	1	154	16.25 kDa	0.166	pH 9.58			Oeu018583	Chr03	11	496	56.05 kDa	-0.125	pH 7.15
LOC_Os10g21790	Chr10	2	163	17.52 kDa	-0.097	pH 8.33			BjuO_Contig00713G00110	Contig00713	16	1047	119.51 kDa	-0.426	pH 7.10	ChrA04	ChrD04	Gohir_A07G222700	ChrA07	1	169	17.91 kDa	0.102	pH 9.68			Oeu013645	Chr07	15	819	90.16 kDa	-0.261	pH 6.44
LOC_Os02g19790	Chr02	2	296	33.04 kDa	-0.332	pH 10.48			BjuOB08G30100	Chr08	2	102	11.64 kDa	-0.677	pH 8.25	ChrA05	ChrD05	Gohir_D06G089800	ChrD06	1	151	16.04 kDa	0.194	pH 9.39			Oeu011757	Chr14	9	368	40.89 kDa	-0.138	pH 5.21
LOC_Os02g51710	Chr02	2	193	19.99 kDa	0.091	pH 6.65			BjuOB05G23000	Chr05	12	562	62.55 kDa	-0.022	pH 5.64	ChrA06	ChrD06	Gohir_A06G090900	ChrA06	1	151	16.07 kDa	0.211	pH 9.39			Oeu061993	Chr21	9	358	39.67 kDa	-0.27	pH 5.74
LOC_Os03g08220	Chr03	2	918	101.97 kDa	-0.318	pH 7.43			LOC_Os06g40170	Chr06	3	832	92.53 kDa	-0.324	pH 6.36	ChrA07	ChrD07	Gohir_D05G256000	ChrD05	1	184	19.07 kDa	-0.089	pH 10.34			Oeu011960	Chr18	3	147	15.69 kDa	0.223	pH 4.75
LOC_Os03g49260	Chr03	9	867	98.00 kDa	-0.359	pH 6.88			LOC_Os01g20860	Chr01	18	991	112.86 kDa	-0.401	pH 6.52	ChrA08	ChrD08	Gohir_D13G132800	ChrD13	1	117	12.40 kDa	0.969	pH 11.30			Oeu024322	Chr23	9	716	80.81 kDa	-0.185	pH 8.91
LOC_Os03g49350	Chr03	4	697	78.01 kDa	-0.302	pH 5.18			LOC_Os08g31060	Chr08	5	886	98.00 kDa	-0.4	pH 6.79	ChrA09	ChrD09	Gohir_D07G024050	ChrD07	1	122	12.95 kDa	0.411	pH 11.07			Oeu010405	Chr15	2	73	7.94 kDa	0.851	pH 10.12
LOC_Os04g38360	Chr04	1	184	19.29 kDa	0.11	pH 5.55			LOC_Os06g40190	Chr06	3	817	91.33 kDa	-0.287	pH 7.04	ChrA10	ChrD10	Gohir_A07G022188	ChrA07	1	130	13.79 kDa	0.343	pH 10.73			Oeu010407	Chr15	8	324	37.06 kDa	-0.144	pH 6.84
LOC_Os04g38390	Chr04	1	193	20.54 kDa	-0.056	pH 4.56			LOC_Os06g40180	Chr06	3	842	93.25 kDa	-0.307	pH 6.32	ChrA11	ChrD11	Gohir_A01G148918	ChrA01	1	159	17.07 kDa	0.698	pH 9.68			Oeu045543	scaffold4591	7	365	41.59 kDa	-0.015	pH 6.70
LOC_Os05g23880	Chr05	6	847	95.35 kDa	-0.434	pH 7.64			LOC_Os03g02740	Chr03	10	905	100.88 kDa	-0.383	pH 7.45	ChrA12	ChrD12	Gohir_D07G048200	ChrD07	1	132	13.37 kDa	0.646	pH 10.23			Oeu034683.1	scaffold2928	3	856	97059.9		7.02
LOC_Os06g11812	Chr06	6	171	18.12 kDa	-0.14	pH 6.65			LOC_Os03g27370	Chr03	4	851	93.56 kDa	-0.353	pH 8.17	ChrA13	ChrD13	Gohir_A05G254400	ChrA05	1	184	19.11 kDa	-0.047	pH 10.43			HanXRQChr01g0008241		3	814	91.76 kDa	-0.337	pH 7.47
LOC_Os05g28770	Chr05	1	395	39.51 kDa	-0.142	pH 7.57			LOC_Os03g62410	Chr03	10	847	94.82 kDa	-0.35	pH 7.80			Gohir_D05G046400	ChrD05	1	150	16.27 kDa	0.322	pH 9.79			HanXRQChr05g0152881		8	693	78.61 kDa	-0.193	pH 9.34
LOC_Os06g04420	Chr06	1	125	14.06 kDa	-0.726	pH 6.35			LOC_Os06g44060	Chr06	7	512	57.20 kDa	-0.228	pH 9.13			Gohir_D11G006600	ChrD11	1	169	18.43 kDa	0.218	pH 9.76			HanXRQChr06g0176801		3	825	93.05 kDa	-0.353	pH 7.03
LOC_Os08g39850	Chr08	2	941	104.51 kDa	-0.349	pH 7.01			LOC_Os05g29050	Chr05	20	1164	132.54 kDa	-0.449	pH 6.83			Gohir_A05G044800	ChrA05	1	154	16.82 kDa	0.325	pH 9.36			HanXRQChr09g0269901		9	696	78.37 kDa	-0.182	pH 8.07
LOC_Os10g21670	Chr10	3	164	17.57 kDa	0.004	pH 7.87			LOC_Os01g07760	Chr01	3	812	92.23 kDa	-0.443	pH 5.82			Gohir_A13G129600	ChrA13	1	117	12.33 kDa	0.945	pH 10.97			HanXRQChr10g0296971		9	409	45.19 kDa	0.055	pH 4.78
LOC_Os11g27380	Chr11	8	97	10.22 kDa	0.241	pH 4.47			LOC_Os07g15680	Chr07	10	838	94.97 kDa	-0.418	pH 7.28			Gohir_A09G028800	ChrA09	1	155	16.40 kDa	0.132	pH 9.58			HanXRQChr12g0373721		8	421	46.64 kDa	-0.124	pH 7.87
LOC_Os11g36719	Chr11	5	868	98.34 kDa	-0.417	pH 5.36			LOC_Os09g25390	Chr09	3	817	89.97 kDa	-0.272	pH 6.46			Gohir_D01G141400	ChrD01	2	238	26.51 kDa	0.337	pH 8.72			HanXRQChr13g0395891		3	808	90.90 kDa	-0.312	pH 7.09
LOC_Os12g37350	Chr12	4	450	51.65 kDa	-0.377	pH 6.39			LOC_Os05g07880	Chr05	3	824	91.61 kDa	-0.349	pH 6.31			Gohir_A11G007500	ChrA11	1	169	18.49 kDa	0.199	pH 9.97			HanXRQChr15g0486941		9	415	45.24 kDa	0.024	pH 6.51
28206_m000101	Scaffold_28206	2	177	19.42 kDa	-0.015	pH 4.48			LOC_Os10g38060	Chr10	10	1046	116.56 kDa	-0.498	pH 7.65			Gohir_D07G229400	ChrD07	1	169	17.88 kDa	0.117	pH 9.68			HanXRQChr16g0501751		6	341	38.57 kDa	-0.237	pH 6.18
28320_m001132	Scaffold_28320	3	167	18.58 kDa	-0.133	pH 9.36			LOC_Os09g37100	Chr09	10	855	96.47 kDa	-0.427	pH 7.20			Gohir_A09G045000	ChrA09	1	146	16.10 kDa	0.708	pH 10.68			Zhongzhi13_23829	Chr9	7	587	64.95 kDa		10.55
29468_m000030		3	445	50.37 kDa	-0.236	pH 5.30			29784_m000369		10	857	97.11 kDa	-0.41	pH 7.10			Gohir_A07G043800	ChrA07	2	132	13.40 kDa	0.66	pH 10.05			Zhongzhi13_28667	Chr12	9	274	29.40 kDa		9.09
29680_m001710		9	865	99.31 kDa	-0.515	pH 6.61			49501_m000013		1	330	36.14 kDa	-0.296	pH 5.44			Gohir_A12G265200	ChrA12	1	162	17.76 kDa	0.274	pH 9.41			Zhongzhi13_06569	Chr3	13	282	28.25 kDa		8.55
29726_m003891		9	868	99.08 kDa	-0.432	pH 7.10			30128_m008869		20	1076	122.02 kDa	-0.326	pH 6.28			Gohir_D09G046500	ChrD09	1	146	15.96 kDa	0.743	pH 10.50			Zhongzhi13_21255	Chr8	9	315	33.74 kDa		7.08
29758_m000659		2	183	20.55 kDa	-0.349	pH 8.36			28320_m001141		4	725	82.75 kDa	-0.463	pH 8.03			Gene_ID	Loc	Exons	AA	Mwt	pI				Zhongzhi13_32047	Chr13	7	250	26.20 kDa		8.7
29808_m000898		9	831	94.26 kDa	-0.414	pH 5.87			29848_m004537		4	516	57.90 kDa	-0.225	pH 6.11			Glyma.04G077600	Chr04	2	165	17416.8	7.75				Zhongzhi13_08222	Chr04	3	573	62057.9		10.3
29835_m000641		3	859	39.13 kDa	0.03	pH 8.43			28725_m000311		10	856	96.93 kDa	-0.403	pH 7.77			Glyma.05G013800	Chr05	1	163	17366.2	9.37				Zhongzhi13_10957	Chr05	3	561	61086.8		10.43
29841_m002842		3	163	18.27 kDa	-0.087	pH 9.08			29726_m004097		20	1117	127.17 kDa	-0.431	pH 6.85			Glyma.05G004300	Chr05	3	181	19105.4	8.05
29851_m002422		8	837	95.18 kDa	-0.314	pH 7.34			28694_m000682		4	762	86.99 kDa	-0.381	pH 7.48			Glyma.06G078700	Chr06	1	212	22597.6	8.81
29851_m002424		7	786	89.38 kDa	-0.382	pH 6.77			28043_m000040		2	501	56.21 kDa	-0.16	pH 10.03			Glyma.06G209900	Chr06	1	155	16710.8	10.6
29929_m004699		9	912	103.14 kDa	-0.409	pH 8.61			30190_m011102		11	857	96.48 kDa	-0.362	pH 6.87			Glyma.10G193900	Chr10	1	147	15777.3	9.35
30039_m000244		1	160	18.33 kDa	-0.362	pH 8.38			29848_m004631		4	817	93.26 kDa	-0.386	pH 6.20			Glyma.16G071800	Chr16	1	223	23392.7	8.89
30128_m008781		9	871	99.37 kDa	-0.451	pH 6.21			29841_m002847		3	808	92.01 kDa	-0.433	pH 5.64			Glyma.17G122000	Chr17	1	156	16725.6	9.26
30147_m014159		3	183	20.51 kDa	0.179	pH 8.55			30170_m014290		10	847	96.85 kDa	-0.469	pH 6.98			Glyma.17G086400	Chr17	1	160	17304.9	9.45
30147_m014251		2	181	20.13 kDa	-0.292	pH 6.66			35423_m000018		1	629	69.25 kDa	-0.219	pH 9.63			Glyma.18G280050	Chr18	1	589	60973.3	4.71
30152_m002449		9	902	101.88 kDa	-0.399	pH 6.12			30174_m008942		10	1114	124.64 kDa	-0.53	pH 7.17			Glyma.19G063400	Chr19	1	226	23588.8	8.89
30169_m006387		9	789	90.29 kDa	-0.381	pH 5.99			Gohir_A01G108800	ChrA01	10	845	95.69 kDa	-0.382	pH 7.09			Glyma.19G004800	Chr19	1	189	19957.3	9.3
30169_m006388		1	137	15.28 kDa	-0.177	pH 9.98			Gohir_D12G106400	ChrD12	10	1041	118.00 kDa	-0.425	pH 8.18			Glyma.20G196600	Chr20	1	147	15753.2	6.9
30169_m006389		9	900	102.05 kDa	-0.414	pH 6.39			Gohir_A02G051300	ChrA02	17	922	104.99 kDa	-0.362	pH 6.86			Oeu038822.1	Chr19	1	123	12667.9	6.54
30178_m000859		9	852	97.81 kDa	-0.523	pH 8.32			Gohir_D05G056800	ChrD05	3	780	88.93 kDa	-0.478	pH 7.36			Oeu006088.1	Chr01	1	110	11174.3	9.52
GohirZ049323		9	824	93.93 kDa	-0.432	pH 6.55			Gohir_A05G054200	ChrA05	4	817	92.89 kDa	-0.442	pH 7.16			Oeu027135.1	scaffold2272	1	158	17256	9.81
GohirZ049458		11	859	97.87 kDa	-0.388	pH 6.85			Gohir_D07G031900	ChrD07	4	827	94.01 kDa	-0.4	pH 7.14			Oeu016163.1	scaffold1650	1	158	17474.4	9.91
Gohir_A02G031300	ChrA02	9	877	99.70 kDa	-0.385	pH 7.07			Gohir_A11G084300	ChrA11	10	1129	125.41 kDa	-0.469	pH 7.19			Oeu006820.1	Chr08	1	108	11518.5	6.96
Gohir_A02G143900	ChrA02	2	164	18.26 kDa	0.043	pH 4.56			Gohir_D12G058300	ChrD12	10	849	96.32 kDa	-0.415	pH 7.24			Oeu006822.1	Chr08	1	108	11531.5	6.96
Gohir_A03G128200	ChrA03	9	912	103.47 kDa	-0.429	pH 7.61			Gohir_D03G056600	ChrD03	2	519	59.68 kDa	-0.476	pH 6.33			Oeu063474.1	scaffold941	1	167	17438.1	9.77
Gohir_A05G067300	ChrA05	9	905	103.34 kDa	-0.388	pH 6.18			Gohir_D01G095200	ChrD01	10	853	96.76 kDa	-0.372	pH 7.11			HanXRQChr08g0223251	Chr08	1	156	16363.9	9.4
Gohir_A05G125700	ChrA05	3	165	18.71 kDa	-0.105	pH 8.06			Gohir_A12G103150	ChrA12	13	987	112.61 kDa	-0.406	pH 7.59			HanXRQChr05g0138621	Chr05	1	157	16308.8	9.52
Gohir_A05G125866	ChrA05	3	84	9.32 kDa	0.145	pH 8.48			Gohir_A07G032950	ChrA07	5	334	37.89 kDa	-0.215	pH 7.67			HanXRQChr07g0205601	Chr07	1	176	18439.8	8.18
Gohir_A06G210300	ChrA06	7	886	101.12 kDa	-0.418	pH 6.64			Gohir_A11G270400	ChrA11	17	932	106.57 kDa	-0.421	pH 5.85			HanXRQChr14g0460941	Chr14	1	155	16550	10.26
Gohir_A06G210400	ChrA06	8	856	97.46 kDa	-0.391	pH 6.65			Gohir_D11G088200	ChrD11	10	1124	125.53 kDa	-0.49	pH 7.61			HanXRQChr17g0549281	Chr17	1	158	16721.4	9.75
Gohir_A07G094200	ChrA07	2	188	21.27 kDa	-0.272	pH 8.75			Gohir_A07G027800	ChrA07	4	827	94.05 kDa	-0.356	pH 7.04			HanXRQChr05g0153271	Chr05	1	156	16885	9.69
Gohir_A07G196300	ChrA07	9	855	97.72 kDa	-0.538	pH 8.49			Gohir_A02G115700	ChrA02	4	768	87.88 kDa	-0.43	pH 6.92			HanXRQChr17g0548541	Chr17	1	182	19505.4	9.22
Gohir_A08G011400	ChrA08	3	405	44.32 kDa	0.114	pH 6.27			Gohir_A02G174700	ChrA02	9	820	93.30 kDa	-0.399	pH 7.66			HanXRQChr15g0475351	Chr15	1	186	19662.2	8.04
Gohir_A08G047800	ChrA08	11	982	114.17 kDa	-0.543	pH 7.12			Gohir_D10G173400	ChrD10	20	1099	124.77 kDa	-0.392	pH 6.75			HanXRQChr14g0450531	Chr14	1	186	19582.5	9.3
Gohir_A08G048066	ChrA08	11	896	103.79 kDa	-0.524	pH 7.00			Gohir_A12G027500	ChrA12	10	631	71.99 kDa	-0.47	pH 7.27			HanXRQChr16g0504661	Chr16	1	142	15751.4	10.01
Gohir_A08G048132	ChrA08	8	651	75.73 kDa	-0.447	pH 8.88			Gohir_A01G033100	ChrA01	17	927	105.76 kDa	-0.351	pH 6.75			HanXRQChr13g0417591	Chr13	2	108	12300.4	9.33
Gohir_A08G210150	ChrA08	11	746	86.36 kDa	-0.564	pH 7.09			Gohir_D06G192400	ChrD06	2	776	88.27 kDa	-0.511	pH 5.46			HanXRQChr03g0077691	Chr03	1	158	16719.5	8.05
Gohir_A08G210200	ChrA08	9	872	98.98 kDa	-0.302	pH 5.86			Gohir_D02G056200	ChrD02	19	1056	120.35 kDa	-0.393	pH 6.74			Zhongzhi13_12429	Chr05	1	102	10480.4	10.51
Gohir_A08G210400	ChrA08	9	871	98.53 kDa	-0.305	pH 5.05			Gohir_A10G074400	ChrA10	3	807	91.55 kDa	-0.446	pH 5.32			Zhongzhi13_14219	Chr06	1	90	8897.99	10.35
Gohir_A09G072450	ChrA09	1	150	17.11 kDa	-0.129	pH 10.29			Gohir_A11G084000	ChrA11	10	869	97.79 kDa	-0.325	pH 8.31			Zhongzhi13_05546	Chr03	4	243	25802.3	10.13
Gohir_A09G072601	ChrA09	2	169	19.13 kDa	-0.1	pH 4.44			Gohir_A08G177600	ChrA08	10	851	95.96 kDa	-0.344	pH 8.11			Zhongzhi13_23921	Chr09	1	104	10132.2	11.34
Gohir_A09G215000	ChrA09	8	873	99.69 kDa	-0.374	pH 6.45			Gohir_D10G076900	ChrD07	3	807	91.54 kDa	-0.448	pH 5.53			Zhongzhi13_32113	Chr13	1	102	9896.75	10.43
Gohir_A10G054600	ChrA10	8	919	104.12 kDa	-0.422	pH 8.36			Gohir_A10G167300	ChrA10	20	1099	125.00 kDa	-0.407	pH 6.77
Gohir_A11G200200	ChrA11	2	121	13.17 kDa	0.098	pH 4.32			Gohir_D05G257000	ChrD05	10	841	95.71 kDa	-0.288	pH 8.49
Gohir_A12G093600	ChrA12	2	173	19.17 kDa	-0.123	pH 4.72			Gohir_D01G023499	ChrD01	17	927	105.83 kDa	-0.368	pH 6.94
Gohir_A12G197500	ChrA12	2	178	19.96 kDa	-0.177	pH 6.87			Gohir_D11G280550	ChrD11	20	1078	123.14 kDa	-0.376	pH 5.73
Gohir_A13G108000	ChrA13	9	865	98.90 kDa	-0.445	pH 6.20			Gohir_D03G005200	ChrD03	9	854	96.76 kDa	-0.393	pH 7.02
Gohir_D02G038000	ChrD02	9	877	99.57 kDa	-0.391	pH 6.96			Gohir_D06G103800	ChrD06	7	514	58.42 kDa	-0.246	pH 9.28
Gohir_D02G151700	ChrD02	9	912	103.67 kDa	-0.43	pH 7.82			Gohir_A05G255500	ChrA05	10	840	95.73 kDa	-0.287	pH 8.43
Gohir_D03G036700	ChrD03	2	177	19.70 kDa	-0.126	pH 4.61			Gohir_D08G196000	ChrD08	10	851	95.92 kDa	-0.344	pH 7.74
Gohir_D05G070100	ChrD05	9	904	103.15 kDa	-0.389	pH 6.07			Gohir_A07G036150	ChrA07	2	201	23.53 kDa	-0.529	pH 7.25
Gohir_D05G126700	ChrD05	3	165	18.81 kDa	-0.13	pH 8.31			Gohir_A06G101800	ChrA06	6	319	36.42 kDa	-0.167	pH 8.54
Gohir_D06G210600	ChrD06	8	868	98.87 kDa	-0.406	pH 6.55			Gohir_D12G026900	ChrD12	10	815	92.22 kDa	-0.421	pH 7.54
Gohir_D06G210700	ChrD06	6	668	76.14 kDa	-0.476	pH 6.51			Gohir_A06G185800	ChrA06	2	776	88.33 kDa	-0.514	pH 5.38
Gohir_D07G098700	ChrD07	2	194	21.98 kDa	-0.253	pH 8.75			Gohir_D11G088400	ChrD11	10	1130	125.46 kDa	-0.466	pH 7.12
Gohir_D07G202700	ChrD07	9	852	97.54 kDa	-0.542	pH 8.44			Gohir_D07G036200	ChrD07	7	514	57.94 kDa	-0.214	pH 8.04
Gohir_D08G021900	ChrD08	3	404	44.30 kDa	0.08	pH 6.53			Gohir_A12G058400	ChrA12	10	849	96.47 kDa	-0.423	pH 7.16
Gohir_D08G058200	ChrD08	9	951	110.70 kDa	-0.569	pH 6.07			Gene_ID	Loc	Exons	AA	Mwt	pI
Gohir_D08G087450	ChrD08	8	637	73.22 kDa	-0.463	pH 7.06			Glyma.01g215100	Chr01	10	853	96097.4	7.65
Gohir_D08G227051	ChrD08	9	813	93.47 kDa	-0.529	pH 5.89			Glyma.01G162100	Chr01	10	864	98119.5	6.56
Gohir_D08G227100	ChrD08	9	872	99.10 kDa	-0.318	pH 5.76			Glyma.01G215300	Chr01	2	243	28339.4	9.16
Gohir_D08G227200	ChrD08	9	850	95.99 kDa	-0.288	pH 5.04			Glyma.02G093500	Chr02	10	1106	124093	6.63
Gohir_D09G217500	ChrD09	6	873	99.82 kDa	-0.374	pH 6.48			Glyma.03G018900	Chr03	18	759	85047.1	6.72
Gohir_D09G072200_2	ChrD09	8	608	68.53 kDa	-0.198	pH 6.20			Glyma.04G020400	Chr04	10	847	96095.2	6.94
Gohir_D10G056600	ChrD10	8	919	104.17 kDa	-0.416	pH 8.08			Glyma.04G067100	Chr04	4	349	39709	6.08
Gohir_D11G222800	ChrD11	2	174	19.26 kDa	-0.124	pH 4.34			Glyma.05G168300	Chr05	10	857	96970.6	7.24
Gohir_D12G096200	ChrD12	2	173	19.25 kDa	-0.175	pH 4.60			Glyma.06G020500	Chr06	10	847	96410.7	7.09
Gohir_D12G200000	ChrD12	2	178	20.11 kDa	-0.207	pH 6.24			Glyma.06G068600	Chr06	4	826	94258.9	5.77
Gohir_D12G263833	ChrD12	3	212	24.42 kDa	0.094	pH 8.28			Glyma.07g031100	Chr07	3	809	91550.6	5.48
Gohir_D13G108066	ChrD13	2	243	28.02 kDa	-0.353	pH 4.61			Glyma.07G080400	Chr07	10	1047	117361	6.63
Gohir_D13G111000	ChrD13	9	865	98.67 kDa	-0.43	pH 6.10			Glyma.07G010900	Chr07	4	769	88231.6	6.11
Gene_ID	Loc	Exons	AA	Mwt	pI				Glyma.08G126700	Chr08	10	703	79434.1	7.6
Glyma.03G264300	Chr03	8	901	102134	7.9				Glyma.08G211700	Chr08	4	518	58703.3	5.22
Glyma.03G237300	Chr03	9	858	97648.4	5.8				Glyma.08G194100	Chr08	4	776	89339.9	6.23
Glyma.03G091000	Chr03	9	866	99481.1	8.98				Glyma.09G055301	Chr09	4	123	14513.5	8.74
Glyma.04G105900	Chr04	2	227	26199.8	5.38				Glyma.09g041400	Chr09	19	990	112709	6.23
Glyma.04G105500	Chr04	3	236	27255.1	6.18				Glyma.10G150250	Chr10	1	124	15023.7	8.41
Glyma.07G039900	Chr07	8	927	104342	7.09				Glyma.11G081500	Chr11	10	866	98442.9	6.56
Glyma.07G007000	Chr07	9	864	96817.1	5.78				Glyma.13G364900	Chr13	3	807	92078.6	5.9
Glyma.07G006750	Chr07	8	867	97676.9	5.85				Glyma.14G139200	Chr14	3	113	12998.9	4.75
Glyma.07G006900	Chr07	9	859	96335.6	6.22				Glyma.15G023500	Chr15	4	759	87080.2	6.75
Glyma.07G034800	Chr07	9	865	96344.7	6.54				Glyma.15G008500	Chr15	5	510	58694.6	5.5
Glyma.07G034900	Chr07	9	868	97866.4	6.07				Glyma.15G152100	Chr15	20	1123	127635	6.28
Glyma.07G196800	Chr07	9	910	103040	6.86				Glyma.18g288600	Chr18	10	1097	123222	6.64
Glyma.07G007102	Chr07	6	219	24696.4	5.31				Glyma.19G034832	Chr19	3	114	13406.1	7.8
Glyma.08G102900	Chr08	9	921	103672	7.96				Glyma.20G049901	Chr20	4	119	13891.2	9.07
Glyma.08g189500	Chr08	9	867	97765	5.67				Glyma.20G238000	Chr20	19	1075	122886	6.01
Glyma.08G189600	Chr08	9	866	97174.7	6.02				Oeu057300.1	Chr18	3	804	92508.1	5.92
Glyma.08G189200	Chr08	9	860	96743.6	6.7				Oeu045129.1	Chr23	2	745	84990.4	5.42
Glyma.08G189800	Chr08	9	868	97139.4	6.93				Oeu045138.7	Chr23	3	809	92125.1	6.16
Glyma.08G189400	Chr08	10	758	85225.5	6.37				Oeu042105.1	Chr10	2	745	84891	5.25
Glyma.08G189300	Chr08	9	861	99121.9	6.12				Oeu058051.1	Chr13	3	724	82444.7	5.85
Glyma.08G189700	Chr08	3	130	15235	5.19				Oeu045144.1	Chr23	5	910	103547	6.36
Glyma.08G189100	Chr08	1	81	8905.48	10.28				Oeu033458.1	Chr01	7	403	45725.1	5.4
Glyma.10G153900	Chr10	9	865	98158.8	5.62				Oeu025074.1	Chr15	10	1105	123814	6.66
Glyma.10G249100	Chr10	3	448	51130.3	5.87				Oeu024427.1	scaffold2101	10	1118	125364	6.83
Glyma.11G130300	Chr11	8	901	102628	5.76				Oeu024425.1	scaffold2101	10	1118	125364	6.83
Glyma.11G130200	Chr11	9	906	103806	6.91				Oeu062006.2	scaffold897	12	1081	121599	6.84
Glyma.11G197500	Chr11	3	187	21336.6	5.74				Oeu026744.1	Chr10	4	759	87057.3	8.06
Glyma.12G054700	Chr12	9	914	104415	7.21				Oeu012562.1	Chr07	10	778	88089.3	6.13
Glyma.13G030300	Chr13	9	918	104302	6.34				Oeu039725.3	Chr14	12	937	106340	7.1
Glyma.13G075900	Chr13	9	927	106708	7.21				Oeu026118.1	scaffold221	11	921	105016	7.6
Glyma.13G239000	Chr13	9	910	103775	6.57				Oeu007386.1	Chr05	10	836	95367.8	7.22
Glyma.13G347700	Chr13	9	853	96462.9	5.76				Oeu021156.1	scaffold1923	10	846	95556.9	7.39
Glyma.13G347800	Chr13	9	979	110602	5.98				Oeu029600.1	scaffold24697	4	248	28593.1	8.78
Glyma.13G347500	Chr13	9	866	97274.8	6.21				Oeu031987.1	Chr02	24	1108	126585	6.11
Glyma.13G347600	Chr13	10	852	95799.1	5.91				Oeu043326.3	Chr03	23	1059	120071	6.33
Glyma.14G173500	Chr14	3	231	26752.2	5.33				Oeu041845.1	scaffold39201	1	100	11372.2	5.33
Glyma.15G026500	Chr15	9	853	96640.9	5.78				Oeu023670.1	Chr01	6	257	29025.2	9.3
Glyma.15G026300	Chr15	9	857	96768.1	6.12				Oeu056826.1	Chr08	1	330	36537	9.33
Glyma.15G026400	Chr15	9	856	96376.7	6.34				HanXRQChr11g0353611	Chr11	4	818	93429.9	5.78
Glyma.15G074333	Chr15	4	117	13201.4	5.58				HanXRQChr03g0083791	Chr03	20	1104	125282	6.24
Glyma.15G074267	Chr15	3	113	12862.6	4.8				HanXRQChr03g0093601	Chr03	10	1045	117373	7.38
Glyma.16G008700	Chr16	8	922	104013	6.91				HanXRQChr04g0096851	Chr04	3	796	90373.9	5.16
Glyma.16G082600	Chr16	9	866	99691.4	8.84				HanXRQChr05g0130421	Chr05	2	170	19684.6	9.94
Glyma.16G096200	Chr16	2	171	19470.1	5.8				HanXRQChr06g0165151	Chr06	10	845	94607.7	7.38
Glyma.19G263300	Chr19	7	899	101458	7.62				HanXRQChr06g0165161	Chr06	9	827	92300.3	8.31
Glyma.20G053700	Chr20	9	859	97253.4	5.66				HanXRQChr06g0169211	Chr06	3	808	91468.6	5.53
Glyma.20G054000	Chr20	9	903	102818	5.93				HanXRQChr06g0169321	Chr06	11	873	97921.1	7.09
Glyma.20G054100	Chr20	9	860	97877.9	5.74				HanXRQChr06g0176741	Chr06	7	514	57703	6.14
Glyma.20G144600	Chr20	9	858	97939.6	6.23				HanXRQChr07g0192481	Chr07	10	878	99690.2	6.58
HanXRQChr02g0056551	Chr02	9	916	102979	5.75				HanXRQChr07g0199221	Chr07	17	1054	119451	6.54
HanXRQChr01g0021091	Chr01	8	921	104081	5.73				HanXRQChr09g0257051	Chr09	10	850	96949.4	6.54
HanXRQChr02g0056751	Chr02	9	894	100904	5.3				HanXRQChr13g0426061	Chr13	15	1857	210709	6.56
HanXRQChr02g0056761	Chr02	9	921	103212	5.92				HanXRQChr14g0428501	Chr14	11	855	97593.4	5.95
HanXRQChr02g0056771	Chr02	9	938	105725	7.22				HanXRQChr14g0433811	Chr14	3	214	24860	8.6
HanXRQChr03g0069541	Chr03	9	847	96653.5	6.04				HanXRQChr15g0488761	Chr15	10	352	40127.6	8.8
HanXRQChr03g0071391	Chr03	9	865	99010.2	5.81				HanXRQChr16g0523551	Chr16	10	876	98767	6.61
HanXRQChr04g0094721	Chr04	8	898	101788	6.73				HanXRQChr10g0293451	Chr10	20	1071	121945	6
HanXRQChr09g0260891	Chr09	7	707	79842.2	7.29				HanXRQChr10g0302351	Chr10	3	804	91574.6	5.2
HanXRQChr09g0260901	Chr09	9	816	92330.9	5.45				HanXRQChr12g0356271	Chr12	3	802	91531.8	6.39
HanXRQChr09g0276861	Chr09	7	916	103602	6.97				HanXRQChr12g0358741	Chr12	10	1119	124109	6.55
HanXRQChr10g0279251	Chr10	9	909	102554	6.04				HanXRQChr13g0387511	Chr13	10	840	95603.4	6.48
HanXRQChr11g0338621	Chr11	9	848	96639.1	5.37				HanXRQChr13g0413971	Chr13	20	1102	125010	6.13
HanXRQChr11g0338631	Chr11	9	896	101832	5.62				Zhongzhi13_00038	Chr01	5	493	54225.9	9.76
HanXRQChr13g0404271	Chr13	9	899	101638	5.87				Zhongzhi13_01075	Chr01	10	579	63562	9.87
HanXRQChr13g0404281	Chr13	11	938	105979	5.26				Zhongzhi13_01853	Chr01	3	522	57022.1	9.47
HanXRQChr15g0494281	Chr15	1	714	81967.2	4.48				Zhongzhi13_02558	Chr01	10	742	81213.1	9.76
HanXRQChr13g0404291	Chr13	9	908	102301	5.05				Zhongzhi13_05077	Chr03	21	737	81921.4	9.64
HanXRQChr14g0430651	Chr14	3	265	30504.7	9.3				Zhongzhi13_06287	Chr03	17	674	75558.3	10.1
HanXRQChr15g0470751	Chr15	2	178	19067.4	5.16				Zhongzhi13_06936	Chr03	4	532	59006.6	9.68
HanXRQChr06g0169411	Chr06	2	176	18838.1	4.82				Zhongzhi13_07814	Chr03	10	528	58906.7	9.67
HanXRQChr10g0303001	Chr03	3	159	17620.6	4.85				Zhongzhi13_11817	Chr05	2	503	56043.6	9.66
HanXRQChr08g0230621	Chr08	2	188	21635.1	9.14				Zhongzhi13_14526	Chr06	10	576	63897.5	9.8
HanXRQChr10g0289401	Chr10	2	187	20804.3	4.78				Zhongzhi13_16584	Chr07	9	540	60207.3	9.81
HanXRQChr10g0296461	Chr10	8	840	95847.4	6.65				Zhongzhi13_23098	Chr09	10	584	64943.6	9.69
HanXRQChr13g0404321	Chr13	9	831	94009.4	5.2				Zhongzhi13_24646	Chr10	21	734	81243.3	9.76
HanXRQChr13g0404381	Chr13	9	901	101452	5.47				Zhongzhi13_26415	Chr13	9	746	83107.6	9.78
HanXRQChr10g0296451	Chr10	8	914	104789	6.21
HanXRQChr11g0339581	Chr11	9	863	98237.8	5.54
HanXRQChr04g0120021	Chr04	9	868	98807.6	5.25
HanXRQChr13g0404341	Chr13	9	902	101466	5.62
HanXRQChr13g0405181	Chr13	3	401	43793.6	5
Oeu000403.1	Chr17	8	914	103365	6.97
Oeu011095.1	Chr02	8	913	103006	6.65
Oeu055816.1	Chr04	10	930	104304	5.84
Oeu055817.1	Chr04	10	865	97245.5	5.68
Oeu020308.1	Chr08	8	913	103058	6.93
Oeu049157.2	Chr20	11	924	105073	8.46
Oeu020848.1	Chr15	10	895	101658	5.52
Oeu047033.1	scaffold4891	9	874	100020	5.95
Oeu039747.1	scaffold3572	9	938	107801	6.45
Oeu023387.1	Chr20	1	173	19493.2	6.09
Oeu003662.1	Chr04	10	781	89899.9	8.9
Oeu051804.1	scaffold60	2	177	19645.4	5.73
Oeu056594.1	Chr18	2	286	31570.5	5.18
Oeu032160.2	Chr02	1	108	11888.3	5.37
Oeu031399.1	scaffold2605	1	111	11950.4	5.68
SIN_1005154	Chr9	2	176	19321.8	4.85
Zhongzhi13_06349	Chr03	9	596	65821.7	9.94
Zhongzhi13_15102	Chr06	9	585	64147.3	9.86
Zhongzhi13_15143	Chr06	9	564	61498.2	9.85
Zhongzhi13_15144	Chr06	9	480	52720.4	9.7
Zhongzhi13_20009	Chr08	10	545	60730.7	10.28
Zhongzhi13_20436	Chr08	9	551	61036.4	9.68
Zhongzhi13_24765	Chr10	10	597	66128.4	9.97
Zhongzhi13_26233	Chr10	10	552	61290.1	9.95
Zhongzhi13_32243	Chr13	1	157	17161.2	4.47

## Sheet: SI-4
SI-4 The subcellular localization of lipoxygenases (A), phospholipase D (B), oleosin (C) and TAG-lipases (D).
SI-4A lipoxygenases and their classification													SI-4B phospholipase D										SI-4C Oleosin													SI-4D TAG lipases
Cytosol	Classification	Chloroplast	Classification		Extracellular	Classification	Plasmid	Classification	Peroxisome	Classification			Cytosol	Cytoskeleton	Cyto_Nucleus	Nucleus	Mitochondria	Plasma membrane	Extracellular	Peroxisome	Mito_nucleus		Nucleus	Chloroplast	Cytosol	Mitochondria	ER	Extr	Peroxisome	Plasmid	Vacuole	ER	Golgi			Nucleus	Chloroplast	Cytosol	Mitochondria	ER	Extr	Peroxisome	Plasmid	Vacuole	ER	Golgi	ER_plasmid	CYSK
Zhongzhi13_15144	13S Type2	Zhongzhi13_15102	13S Type2		LOC_Os05g07890	13S Type1	LOC_Os10g21790	13S Type1	LOC_Os06g04420	9S			BjuOA05G34820.1	BjuOB01G41120.1	BjuOA10G00150.1	BjuOB03G34730.1	BjuOB08G30090.1	arahy_PYQ6LW	arahy_ZGV9T5	G15g008500	G01g215300		Zhongzhi13_05546	Zhongzhi13_09571	Zhongzhi13_09571	Zhongzhi13_12429	Zhongzhi13_23921	Oeu038822_1	HanXRQChr03g0077691	BjuOB03G12760.1	BjuOB08G01430.1	BjuOA03G46470.1	Gohir_A06G090900			Zhongzhi13_08222	Zhongzhi13_21255	Zhongzhi13_32047	29620_m000557	Glyma03G130900	Gohir_D11G159350	Gohi_D13G002600	30174.m008713	LOC_Os08g41780	Gohir_A10G159200		Gohir_A10G159200	Oeu011757
Zhongzhi13_20436	9S	Zhongzhi13_15143	13S Type2		LOC_Os10g21790	13S Type1							BjuOB07G07060.1	BjuOA01G40080.1	BjuOA09G27550.1	BjuOB05G01770.1	BjuOA02G15190.1	arahy_UU4P1L	Gohir_A07G032950		G09g055301			Oeu006088_1	Zhongzhi13_14219	Oeu027135_1	Zhongzhi13_32113	G17g086400		BjuOA08G21710.1	BjuOB01G38570.1	AT2G25890.1	Gohir_A05G254400			Zhongzhi13_10957	Zhongzhi13_23829	29620_m000558	Gohir_D07G194600	Glyma19G132900	Gohir_D12G022200	BjuOA09G60600.1	Gohir.A07G187800	29801_m003086	Gohir_A09G035000
Zhongzhi13_26233	9S	SIN_1005154	13S Type1		LOC_Os04g38360	13S Type1							BjuOB04G03820.1	BjuOA08G02240.1	BjuOB08G41350.1	BjuOB08G30110.1	arahy_A2LLI3	Gohir_A11G084300	Gohir_D06G103800					Oeu006820_1	Oeu063474_1	Oeu016163_1		HanXRQChr14g0450531		BjuOA03G54800.1	BjuOB07G28840.1	Gohir_D11G006600				Oeu034683_1	Zhongzhi13_28667	Glyma20G066200	Gohir_D07G174700	28470.m000422	Gohir_A07G168400		Gohir.A10G159200	Gohir.D09G035900	Oeu045543.1
Oeu056594.1	13S Type1	Zhongzhi13_32243	13S Type1		LOC_Os04g38390	13S Type1							BjuOA06G32670.1	BjuOA05G18650.1	BjuOA03G63520.1	BjuOB08G30080.1	arahy_CXE8RV	Gohir_D11G088200	Gohir_A06G101800					Oeu006822_1	G05g013800	G06g078700		BjuOB05G24960.1		BjuOB05G09740.1	BjuOA03G40080.1	Gohir_A05G044800				G03g130900	HanXRQChr06g0176801	Glyma13G003000	Glyma20G127800	AT5G04040.1	Gohir_D07G174600		Gohir.D11G006000	Gohir.A07G168400	arahy.92S4AT
Oeu031399.1	13S Type1	Oeu000403_1	13S Type2		LOC_Os06g11812	13S Type1							BjuOB02G68350.1	BjuOB06G26510.1	BjuOA08G22120.1	AT3G05630.1	arahy_NJG8XE	Gohir_D11G088400	Gohir_D07G036200					G06g078700	HanXRQChr17g0548541	G17g122000				BjuOA01G16860.1	BjuOA03G03280.1	LOC_Os09g15520				G19g132900	LOC_Os06g42860	HanXRQChr16g0501751	arahy.5497SD		Gohir_A12G021700		Gohir.A11G006800	Gohir.A09G035000	arahy.E4P4QB
Oeu023387.1	9S	Oeu055816_1	13S Type2		LOC_Os06g04420	9S							BjuOA01G02960.1	BjuOB07G49300.1	BjuO_Contig00713G00110.1	AT3G16785.1	arahy_XJ1GJM	30174_m008942	LOC_Os06g44060					G04g077600	HanXRQChr15g0475351	G16g071800				BjuO_Contig00943G00100.1	BjuOA03G46470.1					G02g190000	LOC_Os04g21160	Oeu061993	arahy.H077MW		Glyma08G167700		Gohir.A11G006900	Gohir.D07G174700	arahy.K52S6H
Glyma.15G026500	9S-Type1	Oeu032160_2	13S Type1										BjuOA02G28910.1	BjuOB02G77730.1	AT4G00240.1	arahyL37A5	Gohir_D05G056800		29848_m004537					G20g196600	HanXRQChr13g0417591	HanXRQChr05g0153271				BjuOB02G72020.1	BjuOA05G32090.1					G10g105200	LOC_Os09g01590	Oeu010407.1					Glyma10G262850	Gohir.D10G084250	arahy.ZN271A
Glyma.08G189600	9S-Type1	Oeu055817_1	13S Type2										BjuOB08G34440.1	BjuOB07G41410.1	arahy9WSGG	arahy_3G00JX	Gohir_A07G036150							G10g193900	LOC_Os09g15520					BjuOB01G15710.1	BjuOB08G01440.1					HanXRQChr01g0008241	30190.m010951	AT3G57140.1					Glyma05G232700	HanXRQChr12g0373721	BjuOB05G26530.1
Glyma.07G006900	9S-Type1	G07g039900	13S Type2										BjuOB08G30060.1	BjuOA08G08280.1	arahy_I9WKA5	arahy_4IL771	Gohir_D12G026900							G06g209900						BjuOA10G09540.1	BjuOB07G08870.1					HanXRQChr13g0395891	29620.m000556	arahy.9U2XPC					Glyma13G003000	Oeu045543.1	BjuOA03G01480.1
Glyma.07G034800	9S-Type1	G03g264300	13S Type2										BjuOA03G28740.1	BjuOA03G28730.1	arahy_IIM5IQ	arahy_6051AB	35423_m000018							G19g063400						BjuOB07G23250.1	BjuOB05G24970.1					Glyma20G127800	Gohir.D11G005900						Glyma09G187400	arahy.C6629Z	BjuOA10G33030.1
Glyma.13G347800	9S-Type1	G13g239000	13S Type2										BjuOB07G01850.1	BjuOB04G48340.1	arahy_NAJ0WW	arahy_63QAK2	Zhongzhi13_24646							G16g071800						BjuOB07G46630.1	BjuOA01G37780.1					Glyma13G003000	Gohir.D11G159350						Glyma08G040100	arahy.IGHX33	BjuOB02G46840.1
Glyma.15G026400	9S-Type1	G07g196800	13S Type2										AT5G25370.1	BjuO_Contig00088G00140.1	arahy_PX90TP	arahy_79BS07	Oeu026744_1							G19g004800						BjuOB04G06970.1	BjuOB02G43800.1					Oeu013645	Gohir.A07G187800						Glyma07G089400	arahy.JS3G8E	BjuO_Contig00806G00130.1
Glyma.10G153900	9S	G08g189300	9S-Type1										AT4G11840.1	BjuOB08G30100.1	arahy_Q75RKD	arahy_C52HL3	G01g215300							G05g004300						BjuOA09G03200.1	BjuOA03G03260.1					Glyma03G130900	Glyma13G002900						HanXRQChr09g0269901	arahy.UI4NB4	BjuOA02G01400.1
Glyma.08G189800	9S-Type1	G07g007102	9S-Type1										AT4G11850.1	BjuOB08G30100.1	arahy_Z6D9E8	arahy_ES1PUL	G20g049901							G18g280050						BjuOA02G41650.1	BjuOA02G02730.1					Glyma19G132900	Glyma20G127800						HanXRQChr15g0486941	arahy.X4UQJ
Glyma.13G347500	9S-Type1	HanXRQChr02g0056551	13S Type2										arahy_0K14UN	AT3G15730.1	Gohir_D12G106400	arahy_F67ZD9	G20g238000							HanXRQChr08g0223251						BjuOA07G20370.1	BjuOA10G30230.1					Glyma10G105200	Glyma08G167700						Oeu024322	BjuOB02G38960.1
Glyma.13G347600	9S-Type1	HanXRQChr02g0056761	13S Type2										arahy9WSGG	AT1G52570.1	Gohir_A02G051300	arahy_F6RD2F	G15g152100							HanXRQChr05g0138621						BjuOA04G14940.1	BjuOA08G31020.1					Gohi_A13G002700	Glyma16G058100						Oeu045543
Glyma.u039300	9S	HanXRQChr04g0094721	13S Type2										arahy_80NXVT	AT1G55180.1	Gohir_D07G031900	arahy_GVK7JC	G14g139200							HanXRQChr07g0205601						BjuOB01G23090.1	BjuOB05G25030.1					AT5G04040.1	Glyma19G070900						HanXRQChr05g0152881
Glyma.04G105500	9S-Type1	HanXRQChr10g0279251	13S Type2										arahy_A46I61	arahy_019LBF	Gohir_A12G103150	arahy_HZZY15								HanXRQChr14g0460941						BjuOA02G02720.1	BjuOB02G43820.1					AT3G57140.1	Glyma02G267100						LOC_Os03g59620.1
Glyma.08G189700	9S-Type1	HanXRQChr13g0404281	13S Type2										arahy_GAK0W0	arahy_7PV95K	Gohir_A11G270400	arahy_I1DXP3								HanXRQChr17g0549281						BjuOB05G24980.1	BjuOB03G07190.1					arahy.92S4AT	HanXRQChr16g0501751						arahy.11NJV3
Glyma.20G234400	9S	HanXRQChr13g0404291	13S Type2										arahy_JL8VMK	arahy_JUK473	Gohir_A07G027800	arahy_I9WKA5								HanXRQChr16g0504661						BjuOB02G43800.1	BjuOB02G43810.1					arahy.K52S6H	Oeu018583						arahy.5497SD
Glyma.15G074267	13S Type2	HanXRQChr14g0430651	9S-Type1										arahy_PX90TP	arahy_PTFL6P	Gohir_A05G255500	arahy_IIM5IQ								BjuOB07G46630.1						BjuOA03G03270.1	BjuOB02G43780.1					BjuO_Contig00806G00130.1	Oeu011960						arahy.5B91PZ
HanXRQChr03g0069541	9S	HanXRQChr15g0470751	13S Type1										arahy_Q75RKD	arahy_PYKR9B	LOC_Os01g20860	arahy_ITK9EF								BjuOA08G04480.1						BjuOB08G01330.1	BjuOA02G14340.1						Oeu010405						arahy.H077MW
HanXRQChr03g0071391	9S	HanXRQChr06g0169411	13S Type1										Gohir_A02G051300	arahy_SE7ST2	LOC_Os05g29050	arahy_J2YZ53								BjuOB02G65860.1						BjuOA10G30270.1	AT5G07550.1						HanXRQChr10g0296971						arahy.Q237M7
HanXRQChr11g0338631	9S	HanXRQChr10g0303001	13S Type1										Gohir_A07G027800	Gohir_A01G108800	49501_m000013	arahy_M1WUGI								BjuOA02G02740.1						BjuOA10G30250.1	AT5G07560.1						LOC_Os01g55650.1						arahy.SXG9J3
HanXRQChr13g0404321	13S Type2	HanXRQChr08g0230621	13S Type1										Gohir_A12G027500	Gohir_D12G058300	Zhongzhi13_01075	arahy_NAJ0WW								BjuOA10G30240.1						BjuOA03G03290.1	AT3G18570.1						AT3G57140.1						BjuOA07G29570.1
HanXRQChr11g0339581	9S	HanXRQChr13g0404381	13S Type2										Gohir_A01G033100	Gohir_A02G174700	Zhongzhi13_01853	arahy_T1UA0C								BjuOA10G30260.1						BjuOA03G31550.1	AT5G07510.1						arahy.62NM84						BjuOA07G29570.2
HanXRQChr04g0120021	9S	HanXRQChr13g0404271	13S Type2										Gohir_D06G192400	Gohir_D03G005200	Zhongzhi13_16584	arahy_Y1617F								BjuOB02G43790.1						AT4G25140.1	AT5G07600.1						arahy.DY4FLS						BjuOB03G36590.1
AT1G17420.1	13S Type2	HanXRQChr13g0404341	13S Type2										Gohir_D02G056200	Gohir_A12G058400	Oeu045144_1	arahy_Z6D9E8								BjuOB08G01340.1						AT5G51210.1	AT5G56100.1						arahy.GTDU5K						BjuOA08G30780.1
AT1G72520.1	13S Type2	AT3G45140.1	13S Type2										Gohir_A10G074400	LOC_Os06g40190	Oeu033458_1	Gohir_A01G108800								AT5G07560.1						AT2G25890.1	Gohir_D13G132800						arahy.N2VKUZ						BjuOB03G07420.1
AT1G55020.1	9S	AT1G67560.1	13S Type2										Gohir_A11G084000	LOC_Os03g62410	G01g215100	Gohir_A05G054200								AT5G07540.1						AT3G01570.1	Gohir_D05G046400						arahy.R9X1VB						BjuOB03G48870.
AT3G22400.1	9S	BjuOB06G44410.1	13S Type1										Gohir_A08G177600	LOC_Os01g07760	HanXRQChr11g0353611	Gohir_D03G056600								AT1G48990.1						AT5G61610.1	Gohir_A05G044800						arahy.V45S4S
BjuA07g32270S	13S Type1	BjuOA07G26190.1	13S Type1										Gohir_D10G076900	LOC_Os07g15680	HanXRQChr03g0093601	Gohir_D01G095200								AT5G07520.1						AT5G40420.1	Gohir_A09G045000						BjuOA07G23200.1
BjuB03g06940S		BjuOB03G39950.1	13S Type1										Gohir_D01G023499	LOC_Os05g07880	HanXRQChr06g0165151	Gohir_A12G103150								arahy_GFBT7E						AT3G27660.1	Gohir_D09G046500						BjuOB06G47800.1
BjuA08g31280S		BjuOA07G32280.1	13S Type1										Gohir_D08G196000	29784_m000369	HanXRQChr13g0413971	Gohir_A11G270400								Gohir_D12G265400						AT5G07530.1	30174_m008728						BjuOB03G26600.1
BjuB05g57120S	13S Type1	BjuOB05G49420.1	13S Type1										Gohir_A06G185800	28694_m000682	HanXRQChr09g0257051	Gohir_A02G115700								Gohir_D13G132800						AT3G18570.1	30147_m013891
BjuB07g15250S	9S	BjuOA02G17700.1	9S-Type1										LOC_Os06g40170	30190_m011102		Gohir_D10G173400								Gohir_A01G148918						AT5G07571.1
BjuB07g11110S	13S Type1	BjuOA07G32290.1	13S Type1										LOC_Os08g31060	29848_m004631		Gohir_A10G167300								Gohir_D07G048200						arahy_N1YYK3
BjuB01g33780S	13S Type1	BjuOB03G39960.1	13S Type1										LOC_Os06g40180	29841_m002847		Gohir_D11G280550								Gohir_D11G006600						arahy_YSQ5WX
BjuA05g27470S	13S Type1	BjuOB03G39970.1	13S Type1										LOC_Os03g27370			Gohir_A05G255500								Gohir_A11G007500						Gohir_A10G102500
BjuA01g34640S		BjuOB03G39980.1	13S Type1										LOC_Os05g29050			LOC_Os01g20860								Gohir_A07G043800						Gohir_D10G086700
arahy.04F84Q	13S Type2	BjuOA07G32300.1	13S Type1										LOC_Os09g25390			29784_m000369														Gohir_D09G028300
arahy.0TX3JS	9S	BjuOA09G61090.1	13S Type1										LOC_Os05g07880			30128_m008869														Gohir_A07G222700
arahy.0UNU52	9S-Type1	BjuOB03G40340.1	13S Type1										28725_m000311			28320_m001141														Gohir_D06G089800
arahy.23HLYH	9S-Type1	BjuOA02G19610.1	13S Type1										28694_m000682			29726_m004097														Gohir_A06G090900
arahy.3MSB0H	9S-Type1	BjuOB05G52170.1	13S Type1										28043_m000040			30170_m014290														Gohir_D07G024050
arahy.6TJ5BP	13S Type2	arahy_07SUKG	9S-Type1										35423_m000018			Zhongzhi13_01853														Gohir_A07G022188
arahy.7CJ2RM	13S Type2	arahy_0B3TGP	9S-Type1										Zhongzhi13_00038			Zhongzhi13_02558														Gohir_A05G044800
arahy.9LG0C7	9S	arahy_FRJ2WS	9S-Type1										Zhongzhi13_01075			Zhongzhi13_05077														Gohir_A13G129600
arahy.AIGQ5R.2	9S-Type1	arahy_G021HG	13S Type2										Zhongzhi13_06287			Zhongzhi13_07814														Gohir_A09G028800
arahy.B9PVT7	9S	arahy_GU7FRK	9S-Type1										Zhongzhi13_06936			Zhongzhi13_14526														Gohir_D01G141400
arahy.F8CF98	9S	arahy_J2XU5N	13S Type2										Zhongzhi13_11817			Zhongzhi13_23098														Gohir_D07G229400
arahy.GC5CXU	9S	arahy_NDAY03	9S-Type1										Zhongzhi13_16584			Oeu033458_1														Gohir_A09G045000
arahy.I5VDER	13S Type2	arahy_R0TYU9	13S Type2										Zhongzhi13_26415			Oeu025074_1														Gohir_A12G265200
arahy.KS8M6W	9S	arahy_S68QGU_2	13S Type2										Oeu042105_1			Oeu024427_1														29917_m001992
arahy.M82DU9	9S	arahy_SACX69	9S										Oeu058051_1			Oeu024425_1														30147_m014333
arahy.P39JQW	9S-Type1	arahy_TRRP7J	13S Type2										Oeu045144_1			Oeu062006_2														29794_m003372
arahy.PG0L05	9S-Type1	arahy_UXKX2B	13S Type2										Oeu031987_1			Oeu012562_1														LOC_Os06g27910
arahy.RA2WWK	9S-Type1	arahy_V9UCIZ	9S-Type1										G07g031100			Oeu039725_3														LOC_Os01g45624
arahy.S6TVHJ	13S Type2	LOC_Os04g38370	13S Type1										G13g364900			Oeu026118_1														LOC_Os03g49190
arahy.V7BKRZ	13S Type2	LOC_Os02g10120	9S										G15g023500			Oeu007386_1														LOC_Os05g50110
arahy.V7KTJ4	9S	LOC_Os12g37260	9S										G08g211700			Oeu021156_1														LOC_Os04g46200
arahy.VPDB1U	9S-Type1	LOC_Os12g37320	9S										HanXRQChr11g0353611			Oeu029600_1
arahy.VZ3VQN	9S-Type1	LOC_Os04g37430	9S										HanXRQChr03g0083791			Oeu043326_3
arahy.W1NRS9	9S-Type1	LOC_Os01g07780	13S Type1										HanXRQChr04g0096851			G18g288600
arahy.XSVY15	9S-Type1	LOC_Os08g39840	9S										HanXRQChr06g0165151			G02g093500
arahy.ZE2CQ7	13S Type2	LOC_Os02g51710	13S Type1										HanXRQChr10g0302351			G07g080400
arahy.ZS7YSR	9S	LOC_Os05g23880	9S										HanXRQChr13g0413971			G01g215100
LOC_Os03g49380	9S	LOC_Os05g28770	13S Type1										HanXRQChr06g0165161			G03g018900
LOC_Os03g52860	9S	LOC_Os08g39850	9S										HanXRQChr06g0169211			G04g020400
LOC_Os03g08220	13S Type2	LOC_Os11g27380	13S Type1										HanXRQChr06g0169321			G05g168300
LOC_Os03g49260	9S	LOC_Os11g36719	9S										HanXRQChr06g0176741			G08g126700
LOC_Os03g49350	9S	28206_m000101	13S Type1										HanXRQChr07g0192481			G11g081500
LOC_Os12g37350	9S	28320_m001132	13S Type1										HanXRQChr14g0433811			G01g162100
29680.m001710	9S	29468_m000030	13S Type2										HanXRQChr16g0523551			G06g020500
29758.m000659	13S Type1	29835_m000641	13S Type1													G06g068600
29808.m000898	13S Type2	29841_m002842	13S Type1													G08g194100
29851.m002422	13S Type2	29929_m004699	13S Type2													G19g034832
29851.m002424	13S Type2	30039_m000244	13S Type1													G07g010900
30128.m008781	9S	30152_m002449	13S Type2													G04g067100
30169.m006387	13S Type2	30169_m006388	13S Type1													G09g055301
30169.m006389	13S Type2	30178_m000859	9S													G09g041400
Gohir.1Z049323	13S Type2	Gohir_A03G128200	13S Type2													G10g150250
Gohir.1Z049458	9S	Gohir_A05G125700	13S Type1													HanXRQChr03g0093601
Gohir.A02G031300	9S	Gohir_A10G054600	13S Type2													HanXRQChr05g0130421
Gohir.A08G047800	9S	Gohir_A12G093600	13S Type1													HanXRQChr10g0293451
Gohir.A08G048066	9S	Gohir_A12G197500	13S Type1													HanXRQChr12g0356271
Gohir.A08G210150	9S	Gohir_D02G151700	13S Type2													HanXRQChr12g0358731
Gohir.A08G210200	9S	Gohir_D05G070100	13S Type2													HanXRQChr12g0358741
Gohir.A08G210400	9S	Gohir_D05G126700	13S Type1													HanXRQChr13g0387511
Gohir.A09G215000	9S	Gohir_D08G021900	13S Type1													HanXRQChr07g0199221
Gohir.A13G108000	9S	Gohir_D10G056600	13S Type2													HanXRQChr09g0257051
Gohir.D02G038000	9S	Gohir_D12G096200	13S Type1													HanXRQChr13g0426061
Gohir.D06G210600	13S Type2	Gohir_D12G200000	13S Type1													HanXRQChr14g0428501
																HanXRQChr15g0488761

## Sheet: SI-5
SI-5 The effect of natural selection as indicated by McDonald and Kreitman analysis (MK test). The parameters ω or Ka/Ks and the proportion of substitutions fixed by positive selection (α) were studied in lipoxygenases (A), phospholipase D (B), oleosin (C) and TAG-lipases (D). Significance test was done using Fisher's exact test and the P-values are given. In addition detailed classification of i…
SI-5A lipoxygenases									SI-5B Phospholipase-D									SI-5C Oleosin										SI-5D TAG-lipase									SI-5E Tajima'S D test
Clade no	Gene	Family	Class	Exons	Ka/Ks	α	P-value		Clade no	Gene	Family	Class	Exons	Ka/Ks	α	P-value		Clade no	Gene	Family	Class	Exons	Ka/Ks	α	P-value			Clade no	Gene	Family	Class	Exons	Ka/Ks	α	P-value		Species	Family	Tajima'sD
1	arahy.G021HG	seed lineolate lox	13S Type2	9	0.217	-0.04	1		1	Oeu025074	PLD	beta	10	0.421	0.225	0.001		1	HanXRQChr07g0205601	Oleosin	SL	1	1.905	0.823	<0.001			1	Gohir.D07G194600	TAG- lipase	TGL	8	0.946	0.74	0.007	TGL	Arabidopsis	LOX	1.70845
	arahy.R0TYU9	seed lineolate lox	13S Type2	9						Oeu062006	PLD	beta	12						HanXRQChr14g0460941	Oleosin	SL	1							Gohir.A07G187800	TAG- lipase	TGL	9					Brassica	LOX	-1.19101
	29929.m004699	seed lineolate lox	13S Type2	9						Oeu024425	PLD	beta	10						HanXRQChr05g0138621	Oleosin	SL	1							29620.m000557	TAG- lipase	TGL	13					Ricinus	LOX	0.31047
	Gohir.Z049323	Linoleate 9S-lipoxygenase	13S Type2	9						Oeu024427	PLD	beta	10						HanXRQChr08g0223251	Oleosin	SL	1							Glyma.02G267100	TAG- lipase	TGL	9					Gossypium	LOX	1.91253
	Gohir.A03G128200	Linoleate 9S-lipoxygenase	13S Type2	9						Zhongzhi13_02558	PLD	beta	10						HanXRQChr17g0549281	Oleosin	SL	1							arahy.X4UQJ0	TAG- lipase	TGL	9					Arachis	LOX	3.16122
	Gohir.D02G151700	Linoleate 9S-lipoxygenase	13S Type2	9						30174.m008942	PLD	beta	10					2	HanXRQChr08g0223251	Oleosin	SL	1	1.631	0.833	<0.001				arahy.N2VKUZ	TAG- lipase	TGL	9					Helianthus	LOX	3.49527
2	LOC_Os12g37260	Linoleate 9S-lipoxygenase	9S	8	1.122	0.017	1			30190.m011102	PLD	beta	11						HanXRQChr17g0549281	Oleosin	SL	1						2	Gohir.D07G174700	TAG- lipase	TGL	9	0.441	-1.084	0.014		Olea	LOX	0.683363
	LOC_Os12g37350	Linoleate 9S-lipoxygenase	9S	4						Gohir.D08G196000	PLD	beta	10						Zhongzhi13_14219	Oleosin	SL	1							Gohir.A07G168400	TAG- lipase	TGL	8					Oryza	LOX	-0.295741
	LOC_Os02g10120	Linoleate 9S-lipoxygenase	9S	6						Gohir.A08G177600	PLD	beta	10						Oeu006820.1	Oleosin	SL	1							Gohir.D07G174600	TAG- lipase	TGL	9					Ses_Zhongzhi	LOX	0.469165
	LOC_Os08g39840	Linoleate 9S-lipoxygenase	9S	6					2	HanXRQChr06g0165161	PLD	gamma	9	0.412	0.205	0.386			Oeu006822.1	Oleosin	SL	1							Gohir.D07G174600	TAG- lipase	TGL	9					Ses_Baizhima	LOX	0.671137
	LOC_Os08g39850	Linoleate 9S-lipoxygenase	9S	6						HanXRQChr06g0165151	PLD	gamma	10					3	arahy.N1YYK3.1	Oleosin	SL	1	0.592	0.149	0.831				HanXRQChr12g0373721	TAG- lipase	TGL	8					Glycine	LOX	3.58837
3	Gohir.A07G196300	seed linoleate 9SLOX	9S	9	0.109	-0.03077	0.255			Zhongzhi13_14526	PLD	gamma	10						arahy.YSQ5WX.1	Oleosin	SL	1						3	Glyma.13G003000	TAG- lipase	TGL	9	1.527	0.439	0.257	TGL	Arabidopsis	PLD	3.3439
	Gohir.D07G202700	seed linoleate 9SLOX	9S	9						Oeu021156	PLD	gamma	10						SIN_1017447	Oleosin	SL	1							Glyma.08G167700	TAG- lipase	TGL	9					Brassica	PLD	-1.34279
	30178.m000859	seed linoleate 9SLOX	9S	9						Zhongzhi13_01075	PLD	gamma	10						29794.m003372	Oleosin	SL	1							Glyma.13G002900	TAG- lipase	TGL	9					Ricinus	PLD	1.9969
	arahy.2MG2G6	seed linoleate 9SLOX	9S	10					3	AT2G42010	PLD	beta	10	0.437	0.298	0.271		4	LOC_Os01g45624.1	Oleosin	U	1	0.813	0.156	0.733				Glyma.20G066200	TAG- lipase	TGL	8					Gossypium	PLD	4.15971
	arahy.SACX69	seed linoleate 9SLOX	9S	10						BjuA10g00150	PLD	alpha	20						LOC_Os05g50110.1	Oleosin	U	1							LOC_Os06g42860	TAG- lipase	TGL	9					Arachis	PLD	2.06683
4	Gohir.A08G047800	seed linoleate 9SLOX	LOX1_5	11	0.532	-0.16	0.626			AT4G00240	PLD	beta2	10						arahy.GFBT7E.1	Oleosin	U	1							LOC_Os08g41780	TAG- lipase	TGL	9					Helianthus	PLD	0.251444
	Gohir.A08G048066	seed linoleate 9SLOX	LOX1_5	11						AT4G11850	PLD	gamma1	10						Glyma.06G209900	Oleosin	U	1							LOC_Os09g01590	TAG- lipase	TGL	9					Olea	PLD	1.86592
	Gohir.D08G058200	seed linoleate 9SLOX	LOX1_5	9						AT4G11830	PLD	gamma2	11					5	Oeu016163.1	Oleosin	U	1	1.195	0.673	0.108			4	arahy.JS3G8E	TAG- lipase	TGL	9	2.516	0.475	0.055	TGL	Oryza	PLD	3.78007
	Gohir.A08G048132	seed linoleate 9SLOX	LOX1_5	8						AT4G11840	PLD	gamma3	10						Oeu027135.1	Oleosin	U	1							Oeu011757	TAG- lipase	TGL	9					Ses_Zhongzhi	PLD	3.36233
	LOC_Os05g23880	seed linoleate 9SLOX	LOX1_5	9					4	arahy.NAJ0WW	PLD	gamma	9	1.445	0.591	0.687			30174.m008728	Oleosin	U	1							Oeu013645	TAG- lipase	TGL	15					Ses_Baizhima	PLD	2.95682
5	LOC_Os03g52860	linoleate 9SLOX	LOX1_5	4	0.798	0.55	<0.001			arahy.GAK0W0	PLD	gamma	9						Zhongzhi13_12429	Oleosin	U	1							Zhongzhi13_32047	TAG- lipase	TGL	7					Glycine	PLD	0.634017
	LOC_Os03g49350	linoleate 9SLOX	LOX1_5	7						arahy.ZGV9T5	PLD	beta	10						HanXRQChr05g0153271	Oleosin	U	1							HanXRQChr15g0486941	TAG- lipase	TGL	9					Arabidopsis	OLE	1.84936
	LOC_Os03g49260	linoleate 9SLOX	LOX1_5	10						arahy.3G00JX	PLD	beta	9						Glyma.05G013800	Oleosin	U	1						5	Gohir.D09G035900	TAG- lipase	TGL	9	0.336	0.437	0.127		Brassica	OLE	-1.2881
	LOC_Os03g49380	linoleate 9SLOX	LOX1_5	9						Glyma.03G018900	PLD	beta1	18						Glyma.17G122000	Oleosin	U	1							Gohir.A09G035000	TAG- lipase	TGL	9					Ricinus	OLE	2.67554
	LOC_Os11g36719	linoleate 9SLOX	LOX1_5	3						Glyma.07G080400	PLD	beta1	10					6	Glyma.05G013800	Oleosin	U	1	0.572	0.202	0.68				Gohir.D10G084250	TAG- lipase	TGL	9					Gossypium	OLE	4.13674
6	arahy.07SUKG	seed linoleate 9SLOX	LOX3	7	0.581	-2.567	0.154		5	28725.m000311	PLD	delta	10	0.493	0.328	0.073			Glyma.17G122000	Oleosin	U	1							Gohir.A10G159200	TAG- lipase	TGL	9					Arachis	OLE	0
	arahy.S8RWF5	seed linoleate 9SLOX	LOX3	9						Gohir.A12G027500	PLD	delta	10						AT1G48990	Oleosin	U	1							30190.m010951	TAG- lipase	TGL	9					Helianthus	OLE	3.21636
	arahy.0B3TGP	seed linoleate 9SLOX	LOX3	9						Gohir.D12G026900	PLD	delta	10						AT3G18570	Oleosin	U	1						6	Glyma.16G058100	TAG- lipase	TGL	9	0.493	0.159	0.659		Olea	OLE	1.71442
	arahy.FRJ2WS	seed linoleate 9SLOX	LOX3	9						LOC_Os07g15680	PLD	delta	10					7	Gohir.D09G046500	Oleosin	U	1	0.699	0.332	0.363				Glyma.19G070900	TAG- lipase	TGL	9					Oryza	OLE	2.28062
	arahy.7U017G	seed linoleate 9SLOX	LOX3	8						LOC_Os03g62410	PLD	delta	10						Gohir.A09G045000	Oleosin	U	1							arahy.V45S4S	TAG- lipase	TGL	9					Ses_Zhongzhi	OLE	2.88489
	arahy.GU7FRK	seed linoleate 9SLOX	LOX3	10					6	Gohir.D03G005200	PLD	delta	9	2.309	0.273	1			Gohir.A12G265200	Oleosin	U	1							arahy.DY4FLS	TAG- lipase	TGL	9					Ses_Baizhima	OLE	-1.08425
	arahy.NDAY03	seed linoleate 9SLOX	LOX3	9						Gohir.A02G174700	PLD	delta	9						Gohir.D12G265400	Oleosin	U	1							arahy.UI4NB4	TAG- lipase	TGL	9					Glycine	OLE	2.6694
	arahy.V9UCIZ	seed linoleate 9SLOX	LOX3	8						Gohir.A12G058400	PLD	delta	10						Gohir.D01G141400	Oleosin	U	2							arahy.IGHX33	TAG- lipase	TGL	8					Arabidopsis	TGAL	0
	arahy.VZ3VQN	seed linoleate 9SLOX	LOX3	9						Gohir.D12G058300	PLD	delta	10						Gohir.A01G148918	Oleosin	U	1							arahy.C6629Z	TAG- lipase	TGL	9					Brassica	TGAL	-0.676158
	arahy.XSVY15	seed linoleate 9SLOX	LOX3	8					7	AT4G35790	PLD	delta	10	0.39	-0.105	0.601			Gohir.D11G006600	Oleosin	U	1						7	arahy.V45S4S	TAG- lipase	TGL	9	2.334	0.843	0.004	TGL	Ricinus	TGAL	0.523911
7	arahy.23HLYH	seed linoleate 9SLOX	LOX1	4	0.87	-0.09	1			arahy.UU4P1L	PLD	delta	19						Gohir.A11G007500	Oleosin	U	1							arahy.DY4FLS	TAG- lipase	TGL	9					Gossypium	TGAL	1.96682
	arahy.M82DU9	seed linoleate 9SLOX	LOX1	2						arahy.PYQ6LW	PLD	delta	19					8	Gohir.A05G254400	Oleosin	SH	1	2.569	0.848	0.004				arahy.UI4NB4	TAG- lipase	TGL	9					Arachis	TGAL	0.543754
	arahy.P39JQW	seed linoleate 9SLOX	LOX1	9						Glyma.01G162100	PLD	delta	10						Gohir.D05G256000	Oleosin	SH	1							arahy.IGHX33	TAG- lipase	TGL	8					Helianthus	TGAL	0.635199
	arahy.PG0L05	seed linoleate 9SLOX	LOX1	9						Glyma.11G081500	PLD	delta	10						Glyma.16G071800	Oleosin	SH	1							arahy.C6629Z	TAG- lipase	TGL	9					Olea	TGAL	-1.02937
	arahy.F8CF98	seed linoleate 9SLOX	LOX1	2					8	Oeu026118	PLD	delta	11	0.633	0.554	0.001			Glyma.19G063400	Oleosin	SH	1						8	Zhongzhi13_21255	TAG- lipase	TGL	9	0.545	0.238	0.453		Oryza	TGAL	0.245455
	arahy.9LG0C7	seed linoleate 9SLOX	LOX1	9						Oeu007386	PLD	delta	10						Glyma.17G086400	Oleosin	SH	1							Gohir.A12G021700	TAG- lipase	TGL	9					Ses_Zhongzhi	TGAL	0.175453
	arahy.0UNU52	seed linoleate 9SLOX	LOX1	9						Zhongzhi13_07814	PLD	delta	10						HanXRQChr16g0504661	Oleosin	SH	1							Gohir.D12G022200	TAG- lipase	TGL	9					Ses_Baizhima	TGAL	-0.536106
	arahy.AIGQ5R.2	seed linoleate 9SLOX	LOX1	4						Zhongzhi13_16584	PLD	delta	9						Zhongzhi13_05546	Oleosin	SH	4							29801.m003086	TAG- lipase	TGL	9					Glycine	TGAL	1.74287
	arahy.PG0L05	seed linoleate 9SLOX	LOX1	9						HanXRQChr13g0387511	PLD	delta	10					9	Glyma.17G086400	Oleosin	SH	1	0.871	0.342	0.283				arahy.H077MW	TAG- lipase	TGL	9
	arahy.VPDB1U	seed linoleate 9SLOX	LOX1	9						HanXRQChr14g0428501	PLD	delta	11						HanXRQChr16g0504661	Oleosin	SH	1							arahy.5497SD	TAG- lipase	TGL	9
	arahy.RA2WWK	seed linoleate 9SLOX	LOX1	9					9	arahy.J2YZ53	PLD	delta	8	0.328	0.048	0.846			Zhongzhi13_05546	Oleosin	SH	4						9	LOC_Os01g55650	TAG- lipase	SDP	4	0.945	0.68	<0.001	SDP
8	arahy.3MSB0H	seed linoleate 9SLOX	LOX1	3	1.022	0.179	1			arahy.I9WKA5	PLD	delta	8						Glyma.05G004300	Oleosin	SH	3							LOC_Os03g59620	TAG- lipase	SDP	4
	arahy.W1NRS9	seed linoleate 9SLOX		4						Glyma.04G020400	PLD	delta	10						Glyma.19G004800	Oleosin	SH	1							HanXRQChr13g0395891	TAG- lipase	SDP	3
	arahy.4U7REM	seed linoleate 9SLOX		5						Glyma.06G020500	PLD	delta	10					10	AT3G01570	Oleosin	SH	2	1.761	0.754	0.026				HanXRQChr01g0008241	TAG- lipase	SDP	3
	Gohir.A08G011400	seed linoleate 9SLOX		3						30170.m014290	PLD	delta	10						29917.m001992	Oleosin	SH	1							HanXRQChr06g0176801	TAG- lipase	SDP	3
	Gohir.D08G021900	seed linoleate 9SLOX		3					10	30170.m014290	PLD	delta	10	0.856	0.649	0.114			30147.m013891	Oleosin	SH	1						10	Gohir.A13G002700	TAG- lipase	SDP	3	1.192	0.815	0.005	SDP
	29835.m000641	seed linoleate 9SLOX		3						Gohir.D01G095200	PLD	delta	10						Oeu063474.1	Oleosin	SH	1							Gohir.D13G002600	TAG- lipase	SDP	3
9	Gohir.A08G210200	linoleate 9SLOX	LOX1_5	9	3.047	0.853	0.002			Gohir.A01G108800	PLD	delta	10						Zhongzhi13_23921	Oleosin	SH	1							28470.m000422	TAG- lipase	SDP	4
	Gohir.D08G227100	linoleate 9SLOX	LOX1_5	9						Gohir.A05G255500	PLD	delta	10						Zhongzhi13_32113	Oleosin	SH	1							arahy.92S4AT	TAG- lipase	SDP	3
	Gohir.A08G210400	linoleate 9SLOX	LOX1_5	9						Gohir.D05G257000	PLD	delta	10					11	Zhongzhi13_23921	Oleosin	SH	1	0.882	0.588	0.01				arahy.K52S6H	TAG- lipase	SDP	3
	Gohir.D08G227200	linoleate 9SLOX	LOX1_5	9						Glyma.04G020400	PLD	delta	10						HanXRQChr17g0548541	Oleosin	SH	1							Glyma.10G105200	TAG- lipase	SDP	3
	Gohir.A08G210150	linoleate 9SLOX	LOX1_5	11						Glyma.06G020500	PLD	delta	10						HanXRQChr15g0475351	Oleosin	SH	1							arahy.E4P4QB	TAG- lipase	SDP	3
	Gohir.D08G227051	linoleate 9SLOX	LOX1_5	9					11	Glyma.07G010900	PLD	epsilon	4	0.314	0.14	0.618			HanXRQChr14g0450531	Oleosin	SH	1							arahy.ZN271A	TAG- lipase	SDP	3
	Gohir.A13G108000	linoleate 9SLOX	LOX1_5	9	2.018	0.811	0.002			Glyma.08G194100	PLD	epsilon	4					12	Gohir.D09G028300	Oleosin	SH	1	0.583	-0.235	0.484				Glyma.03G130900	TAG- lipase	SDP	3
10	Gohir.D13G111000	linoleate 9SLOX	LOX1_5	9						Glyma.15G023500	PLD	epsilon	4						Gohir.A09G028800	Oleosin	SH	1							Glyma.19G132900	TAG- lipase	SDP	3
	30128.m008781	linoleate 9SLOX	LOX1_5	9						arahy.SE7ST2	PLD	epsilon	4						BjuOB02G43780	Oleosin	T	2							Zhongzhi13_08222	TAG- lipase	SDP	3
	Gohir.A08G210150	linoleate 9SLOX	LOX1_5	11					12	arahy.SE7ST2		epsilon	4	0.521	0.447	0.126			BjuOB02G43790	Oleosin	T	2						11	BjuOB03G36590	TAG- lipase	TGL	9	0.963	-0.162	1	TGL
	Gohir.D08G227051	linoleate 9SLOX	LOX1_5	9						arahy.PTFL6P		epsilon	4						AT5G07530	Oleosin	T	2							BjuOA02G01400	TAG- lipase	TGL	3
11	arahy.0TX3JS	seed linoleate 9SLOX	LOX5	9	0.774	0.548	<0.001			arahy.63QAK2		epsilon	5					13	AT5G07510	Oleosin	T	2	0.36	-0.83	0.335				BjuOA07G23200	TAG- lipase	TGL	3
	arahy.GC5CXU	seed linoleate 9SLOX	LOX5	9						arahy.1L37A5		epsilon	5						AT5G07520	Oleosin	T	2							BjuOB02G46840	TAG- lipase	TGL	2
	arahy.KS8M6W	seed linoleate 9SLOX	LOX5	9						28694.m000682		epsilon	4						AT5G07600	Oleosin	T	2							BjuOB05G26530	TAG- lipase	TGL	3
	arahy.ZS7YSR	seed linoleate 9SLOX	LOX5	9						Gohir.D03G056600		epsilon	2						AT5G07560	Oleosin	T	2							BjuOA03G01480	TAG- lipase	TGL	2
	29680.m001710	seed linoleate 9SLOX	LOX5	9						Gohir.A02G115700		epsilon	4						AT5G07571	Oleosin	T	2							BjuOA08G30780	TAG- lipase	TGL	8
12	Oeu031399	Linoleate 13S-lipoxygenase	13S Type1	1	5.875	0.938	<0.001		13	28694.m000682		epsilon	4	0.838	0.559	0.08			AT5G07550	Oleosin	T	2							BjuOB03G48870	TAG- lipase	TGL	6
	Oeu051804	Linoleate 13S-lipoxygenase	13S Type1	2						Gohir.D03G056600		epsilon	2						AT5G07540	Oleosin	T	5						12	BjuOB03G07420	TAG- lipase	TGL	8	5.253	0.919	<0.001	TGL
	Oeu032160	Linoleate 13S-lipoxygenase	13S Type1	1						Gohir.A02G115700		epsilon	4					14	BjuOA04G14940	Oleosin	SL	2	1.912	0.582	0.201				Oeu024322.1	TAG- lipase	TGL	9
	Zhongzhi13_32243	Linoleate 13S-lipoxygenase	13S Type1	1						Oeu026744		epsilon	4						BjuOA08G04480	Oleosin	U	1							Zhongzhi13_06569	TAG- lipase	TGL	13
	HanXRQChr15g0470751	Linoleate 13S-lipoxygenase	13S Type1	2						Zhongzhi13_06287		epsilon	17						BjuOB02G43800	Oleosin	SL	5							HanXRQChr09g0269901	TAG- lipase	TGL	9
	HanXRQChr06g0169411	Linoleate 13S-lipoxygenase	13S Type1	2						AT1G55180		epsilon	4						BjuOB01G15710	Oleosin	SL	1							HanXRQChr05g0152881	TAG- lipase	TGL	8
	HanXRQChr10g0289401	Linoleate 13S-lipoxygenase	13S Type1	2					14	LOC_Os08g31060		alpha	4	2.028	0.503	<0.001		15	BjuOB01G15710	Oleosin	SL	1	1.154	0.207	0.705			13	Gohir.D11G006000	TAG- lipase	TGL	9	1.162	0.52	0.674	TGL
	Oeu056594	Linoleate 13S-lipoxygenase	13S Type1	2						LOC_Os03g27370		alpha	4						BjuOA10G09540	Oleosin	SL	1							Gohir.A11G006900	TAG- lipase	TGL	9
	SIN_1005154	Linoleate 13S-lipoxygenase	13S Type1	2						LOC_Os05g07880		alpha	3						BjuOB02G43810	Oleosin	T	2							Gohir.D11G005900	TAG- lipase	TGL	9
13	Oeu055817.1	Linoleate 13S-lipoxygenase	13S Type2	10	0.984	0.591	<0.001			LOC_Os09g25390		alpha	3						BjuOB08G01340	Oleosin	T	2							Gohir.A11G006800	TAG- lipase	TGL	9
	HanXRQChr13g0404321	Linoleate 13S-lipoxygenase	13S Type2	9						LOC_Os06g40190		alpha	3					16	BjuOB04G06970	Oleosin	SH	2	2.974	0.65	0.25			14	30174.m008713	TAG- lipase	TGL	9	1.311	0.73	0.033	TGL
	HanXRQChr13g0404271	Linoleate 13S-lipoxygenase	13S Type2	9						LOC_Os06g40180		alpha	3						BjuOB08G01430	Oleosin	T	3							arahy.Q237M7	TAG- lipase	TGL	10
	HanXRQChr13g0404281	Linoleate 13S-lipoxygenase	13S Type2	11						LOC_Os06g40170		alpha	3						BjuOB08G01440	Oleosin	T	2							arahy.11NJV3	TAG- lipase	TGL	12
	HanXRQChr13g0404291	Linoleate 13S-lipoxygenase	13S Type2	9						arahy.6051AB		alpha	4						BjuOB07G28840	Oleosin	U	1							Glyma.05G232700	TAG- lipase	TGL	9
	HanXRQChr02g0056751	Linoleate 13S-lipoxygenase	13S Type2	9					15	arahy.6051AB		alpha	4	1.187	0.119	0.716			BjuOA01G37780	Oleosin	U	1							Glyma.08G040100	TAG- lipase	TGL	9
	HanXRQChr02g0056761	Linoleate 13S-lipoxygenase	13S Type2	9						arahy.19WSGG		alpha	5					17	HanXRQChr13g0417591	Oleosin	SL	2	0.566	-0.592	0.456				arahy.5B91PZ	TAG- lipase	TGL	9
	HanXRQChr13g0404381	Linoleate 13S-lipoxygenase	13S Type2	9						arahy.C52HL3		alpha	5						BjuOB05G24960	Oleosin	T	2							arahy.SXG9J3	TAG- lipase	TGL	9
	HanXRQChr13g0404341	Linoleate 13S-lipoxygenase	13S Type2	9						arahy.F67ZD9		alpha	4						BjuOA03G40080	Oleosin	U	1							Glyma.07G089400	TAG- lipase	TGL	9
14	HanXRQChr11g0338631	linoleate 9SLOX	LOX1_5	9	0.274	-0.336	0.176			arahy.79BS07		alpha	3						BjuOB05G42160	Oleosin	T	2							Glyma.09G187400	TAG- lipase	TGL	9
	HanXRQChr11g0339581	linoleate 9SLOX	LOX1_5	9						arahy.80NXVT		alpha	3						BjuOA08G21710	Oleosin	SL	2
	HanXRQChr11g0338621	linoleate 9SLOX	LOX1_5	9					16	Gohir.D07G031900.1		alpha	4	2.042	0.222	0.433			Glyma.18G280050	Oleosin	SL	1
	HanXRQChr03g0069541	linoleate 9SLOX	LOX1_5	9						Gohir.A07G027800.1		alpha	4					18	BjuOB05G25030	Oleosin	T	2	1.415	0.42	0.303
	HanXRQChr04g0120021	linoleate 9SLOX	LOX1_5	9						29848.m004631		alpha	7						BjuOB01G23090	Oleosin	SH	2
15	Glyma.07G007000	linoleate 9SLOX	9S-Type1	9	1.312	0.717	<0.001			Gohir.A05G054200.1		alpha	4						BjuOB02G43820	Oleosin	T	2
	Glyma.07G006750	linoleate 9SLOX		8						Gohir.D05G056800.1		alpha	3						BjuOA03G54800	Oleosin	SL	2
	Glyma.07G006900	linoleate 9SLOX		9						HanXRQChr11g0353611		alpha	4					19	BjuOA03G54800	Oleosin	SL	2	1.696	0.28	0.772
	Glyma.07G034800	linoleate 9SLOX		9					17	arahy.F6RD2F.1		alpha	2	0.365	-0.018	1			BjuOB02G72020	Oleosin	SL	2
	Glyma.07G034900	linoleate 9SLOX		9						arahy.ITK9EF.1		alpha	5						BjuOB01G38570	Oleosin	U	1
	Glyma.08g189500	linoleate 9SLOX		9						28320.m001141		alpha	4						BjuOA02G14340	Oleosin	U	1
	Glyma.08G189300	linoleate 9SLOX		9						Oeu058051.1		alpha	3						BjuOA02G02720	Oleosin	T	1
16	Glyma.13G030300	Linoleate 13S-lipoxygenase	13S Type2	9	0.981	0.622	0.001			Zhongzhi13_11817		alpha	2					20	BjuOA02G02720	Oleosin	T	3	0.53	-1.344	0.208
	Glyma.13G075900			9						HanXRQChr12g0356271		alpha	3						BjuOB05G24980	Oleosin	T	7
	Glyma.20G053700			9					18	Oeu045138.7		alpha	3	1.01	0.776	<0.001			BjuOB05G24970	Oleosin	T	2
	Glyma.20G054000			9						Oeu045129.1		alpha	2						BjuOA02G02740	Oleosin	T	2
	Glyma.20G054100			9						Oeu045144.1		alpha	5						BjuOA02G02730	Oleosin	T	2
	Gohir.D05G070100			9						Oeu042105.1		alpha	2					21	BjuOA08G31020	Oleosin	T	2	1.258	0.138	0.838
	Gohir.A05G067300			9						Zhongzhi13_06936		alpha	4						BjuOB05G09740	Oleosin	SL	2
	Gohir.D08G087450			8						Zhongzhi13_01853		alpha	3						BjuOB08G01330	Oleosin	T	2
17	30147.m014159	Linoleate 13S-lipoxygenase	13S Type1		0.566	0.175	1			Oeu033458.1		alpha	7						BjuOB07G08870	Oleosin	U	1
	Gohir.D12G263833.1								19	Gohir.D06G192400		alpha	2	1.077	0.804	0.215		22	BjuOA02G02730	Oleosin	T	2	1.001	0.134	0.835
	29841.m002842									Gohir.A06G185800		alpha	2						BjuOB07G46630	Oleosin	U	1
	Gohir.A05G125866.1									Gohir.A10G074400		alpha	3						BjuOA05G32090	Oleosin	U	1
	Gohir.D05G126700.1									Gohir.D10G076900		alpha	3						BjuOA03G31550	Oleosin	SH	5
	Gohir.A05G125700.1									29841.m002847		alpha	3					23	Gohir.A07G222700	Oleosin	SH		0.503	-0.154	0.807
18	28206.m000101	Linoleate 13S-lipoxygenase	13S Type1		0.251	-0.448	0.489		20	arahy.7PV95K		alpha	3	2.1	-0.154	0.789			Gohir.D07G229400	Oleosin	SH
	Gohir.D12G096200.1									arahy.019LBF		alpha	3						Gohir.A10G102500	Oleosin	SH
	Gohir.A12G093600.1									Glyma.08G211700		alpha	4						Gohir.D10G086700	Oleosin	SH
	Gohir.D11G222800.1									arahy.JUK473		alpha	3
	Gohir.A11G200200.1									arahy.PYKR9B		alpha	3
	Gohir.D03G036700.1									Glyma.13G364900		alpha	3
	Gohir.A02G143900.1									Glyma.15G008500		alpha	5
									21	Glyma.15G008500		alpha	5	1.191	0.232	0.528
										BjuA08g02240S		alpha	3
										HanXRQChr15g0488761		phi	10
										BjuOA01G40080		alpha	3
									22	BjuOA02G15190		gamma	6	0.907	-0.089	0.828
										BjuOB08G30110		gamma	11
										BjuOB08G34440		beta	10
										BjuOB08G30060		gamma	11
									23	Gohir.D11G280550		zeta	20	0.473	0.29	0.106
										30128.m008869		zeta	20
										Glyma.20G238000		zeta	19
										arahy.Y1617F		zeta	21
										arahy.T1UA0C		zeta	20
									24	HanXRQChr10g0293451		zeta	20	1.222	0.502	0.067
										HanXRQChr13g0413971		zeta	20
										HanXRQChr03g0083791		zeta	20
										HanXRQChr07g0199221		zeta	17
										Oeu043326		zeta	23
									25	Zhongzhi13_24646		zeta	21
										arahy.I1DXP3		zeta	20	0.346	0.64	0.064
										Glyma.15G152100		zeta	20
										arahy.HZZY15		zeta	19
										arahy.M1WUGI		zeta	19
									26	Zhongzhi13_05077		zeta	21	0.302	0.191	0.375
										Zhongzhi13_26415		zeta	9
										Oeu031987.1		zeta	24
										29726.m004097		zeta	20
									27	29726.m004097		zeta	20	0.212	-0.664	0.676
										Gohir.D02G056200		zeta	19
										Gohir.A02G051300		zeta	17
										Gohir.D01G023499		zeta	17
										Gohir.A01G033100		zeta	17
										Gohir.A10G167300		zeta	20
										Gohir.D10G173400		zeta	20
									28	BjuOA05G34820		alpha	3	1.5	0.41	0.393
										BjuOA05G18650		alpha	3
										BjuOA06G32670		alpha	4
										BjuOB04G03820		alpha	4
										BjuOB04G48340		epsilon	3
										35423.m000018		delta	1
									29	49501.m000013		zeta	1
										28043.m000040		alpha	2
										BjuOB08G30080		gamma	9	1.178	0.111	0.858
										BjuOB08G30090		gamma	10
										BjuOB07G07060		alpha	3
										BjuOB01G40230		alpha	37

## Sheet: SI-6
SI-6 GO enrichment analysis indicating biological process (BP), molecular function (MF), and cellular component (CC) classes as well as the KEGG pathways of of lipoxygenases (A), phospholipase D (B), oleosin (C) and TAG-lipases (D) in A. thaliana and G. max.
SI-6A Lipoxygenases								SI-6B Phospholipase D									SI-6C Oleosin																	SI-6D TAG- lipases
source	Organism	term_name	term_id	Genes involved				source	Organism	term_name	term_id	Genes involved					source	Organism	term_name	term_id	Genes involved													source	Organism	term_name	term_id	Genes involved
GO:MF	A. thaliana	oxidoreductase activity, acting on single donors with incorporation of molecular oxygen, incorporation of two atoms of oxygen	GO:0016702	AT3G45140,AT1G67560,AT1G17420,AT1G72520,AT1G55020,AT3G22400				GO:MF	G.max	phospholipase D activity	GO:0004630	GLYMA_01G215100,GLYMA_01G162100,GLYMA_02G093500,GLYMA_03G018900,GLYMA_04G020400,GLYMA_04G067100,GLYMA_05G168300,GLYMA_06G020500,GLYMA_06G068600,GLYMA_07G031100,GLYMA_07G080400,GLYMA_07G010900,GLYMA_08G126700,GLYMA_08G211700,GLYMA_08G194100,GLYMA_09G041400,GLYMA_11G081500,GLYMA_13G364900,GLYMA_15G023500,GLYMA_15G008500,GLYMA_15G152100,GLYMA_18G288600,GLYMA_20G238000					GO:BP	G.max	lipid storage	GO:0019915	GLYMA_04G077600,GLYMA_05G013800,GLYMA_05G004300,GLYMA_06G078700,GLYMA_06G209900,GLYMA_10G193900,GLYMA_16G071800,GLYMA_17G122000,GLYMA_17G086400,GLYMA_19G063400,GLYMA_19G004800,GLYMA_20G196600													GO:MF	G. max	lipase activity	GO:0016298	GLYMA_02G267100,GLYMA_03G130900,GLYMA_05G232700,GLYMA_07G089400,GLYMA_08G167700,GLYMA_09G187400,GLYMA_10G105200,GLYMA_16G058100,GLYMA_19G070900,GLYMA_19G132900,GLYMA_20G127800
GO:MF	A. thaliana	oxidoreductase activity, acting on single donors with incorporation of molecular oxygen	GO:0016701	AT3G45140,AT1G67560,AT1G17420,AT1G72520,AT1G55020,AT3G22400				GO:MF	G.max	N-acylphosphatidylethanolamine-specific phospholipase D activity	GO:0070290	GLYMA_01G215100,GLYMA_01G162100,GLYMA_02G093500,GLYMA_03G018900,GLYMA_04G020400,GLYMA_05G168300,GLYMA_06G020500,GLYMA_06G068600,GLYMA_07G031100,GLYMA_07G080400,GLYMA_07G010900,GLYMA_08G126700,GLYMA_08G211700,GLYMA_08G194100,GLYMA_09G041400,GLYMA_11G081500,GLYMA_13G364900,GLYMA_15G023500,GLYMA_15G008500,GLYMA_15G152100,GLYMA_18G288600,GLYMA_20G238000					GO:BP	G.max	maintenance of location	GO:0051235	GLYMA_04G077600,GLYMA_05G013800,GLYMA_05G004300,GLYMA_06G078700,GLYMA_06G209900,GLYMA_10G193900,GLYMA_16G071800,GLYMA_17G122000,GLYMA_17G086400,GLYMA_19G063400,GLYMA_19G004800,GLYMA_20G196600													GO:MF	G. max	hydrolase activity, acting on ester bonds	GO:0016788	GLYMA_02G267100,GLYMA_03G130900,GLYMA_05G232700,GLYMA_07G089400,GLYMA_08G167700,GLYMA_09G187400,GLYMA_10G105200,GLYMA_13G002900,GLYMA_13G003000,GLYMA_16G058100,GLYMA_19G070900,GLYMA_19G132900,GLYMA_20G066200,GLYMA_20G127800
GO:MF	A. thaliana	linoleate 13S-lipoxygenase activity	GO:0016165	AT3G45140,AT1G67560,AT1G17420,AT1G72520				GO:MF	G.max	phospholipase activity	GO:0004620	GLYMA_01G215100,GLYMA_01G162100,GLYMA_02G093500,GLYMA_03G018900,GLYMA_04G020400,GLYMA_04G067100,GLYMA_05G168300,GLYMA_06G020500,GLYMA_06G068600,GLYMA_07G031100,GLYMA_07G080400,GLYMA_07G010900,GLYMA_08G126700,GLYMA_08G211700,GLYMA_08G194100,GLYMA_09G041400,GLYMA_11G081500,GLYMA_13G364900,GLYMA_15G023500,GLYMA_15G008500,GLYMA_15G152100,GLYMA_18G288600,GLYMA_20G238000					GO:BP	G.max	lipid localization	GO:0010876	GLYMA_04G077600,GLYMA_05G013800,GLYMA_05G004300,GLYMA_06G078700,GLYMA_06G209900,GLYMA_10G193900,GLYMA_16G071800,GLYMA_17G122000,GLYMA_17G086400,GLYMA_19G063400,GLYMA_19G004800,GLYMA_20G196600													GO:MF	G. max	hydrolase activity	GO:0016787	GLYMA_02G267100,GLYMA_03G130900,GLYMA_05G232700,GLYMA_07G089400,GLYMA_08G167700,GLYMA_09G187400,GLYMA_10G105200,GLYMA_13G002900,GLYMA_13G003000,GLYMA_16G058100,GLYMA_19G070900,GLYMA_19G132900,GLYMA_20G066200,GLYMA_20G127800
GO:MF	A. thaliana	dioxygenase activity	GO:0051213	AT3G45140,AT1G67560,AT1G17420,AT1G72520,AT1G55020,AT3G22400				GO:MF	G.max	phosphoric diester hydrolase activity	GO:0008081	GLYMA_01G215100,GLYMA_01G162100,GLYMA_02G093500,GLYMA_03G018900,GLYMA_04G020400,GLYMA_04G067100,GLYMA_05G168300,GLYMA_06G020500,GLYMA_06G068600,GLYMA_07G031100,GLYMA_07G080400,GLYMA_07G010900,GLYMA_08G126700,GLYMA_08G211700,GLYMA_08G194100,GLYMA_09G041400,GLYMA_11G081500,GLYMA_13G364900,GLYMA_15G023500,GLYMA_15G008500,GLYMA_15G152100,GLYMA_18G288600,GLYMA_20G238000					GO:BP	G.max	seed oilbody biogenesis	GO:0010344	GLYMA_05G004300,GLYMA_16G071800,GLYMA_17G086400,GLYMA_19G063400,GLYMA_19G004800													GO:MF	G. max	triglyceride lipase activity	GO:0004806	GLYMA_03G130900,GLYMA_10G105200,GLYMA_19G132900
GO:MF	A. thaliana	linoleate 9S-lipoxygenase activity	GO:1990136	AT1G55020,AT3G22400				GO:MF	G.max	lipase activity	GO:0016298	GLYMA_01G215100,GLYMA_01G162100,GLYMA_02G093500,GLYMA_03G018900,GLYMA_04G020400,GLYMA_04G067100,GLYMA_05G168300,GLYMA_06G020500,GLYMA_06G068600,GLYMA_07G031100,GLYMA_07G080400,GLYMA_07G010900,GLYMA_08G126700,GLYMA_08G211700,GLYMA_08G194100,GLYMA_09G041400,GLYMA_11G081500,GLYMA_13G364900,GLYMA_15G023500,GLYMA_15G008500,GLYMA_15G152100,GLYMA_18G288600,GLYMA_20G238000					GO:BP	G.max	response to freezing	GO:0050826	GLYMA_05G004300,GLYMA_16G071800,GLYMA_17G086400,GLYMA_19G063400,GLYMA_19G004800													GO:BP	G. max	lipid metabolic process	GO:0006629	GLYMA_02G267100,GLYMA_03G130900,GLYMA_05G232700,GLYMA_07G089400,GLYMA_08G040100,GLYMA_08G167700,GLYMA_09G187400,GLYMA_10G105200,GLYMA_13G002900,GLYMA_13G003000,GLYMA_16G058100,GLYMA_19G070900,GLYMA_19G132900,GLYMA_20G066200,GLYMA_20G127800,GLYMA_20G129500
GO:MF	A. thaliana	oxidoreductase activity	GO:0016491	AT3G45140,AT1G67560,AT1G17420,AT1G72520,AT1G55020,AT3G22400				GO:MF	G.max	phosphoric ester hydrolase activity	GO:0042578	GLYMA_01G215100,GLYMA_01G162100,GLYMA_02G093500,GLYMA_03G018900,GLYMA_04G020400,GLYMA_04G067100,GLYMA_05G168300,GLYMA_06G020500,GLYMA_06G068600,GLYMA_07G031100,GLYMA_07G080400,GLYMA_07G010900,GLYMA_08G126700,GLYMA_08G211700,GLYMA_08G194100,GLYMA_09G041400,GLYMA_11G081500,GLYMA_13G364900,GLYMA_15G023500,GLYMA_15G008500,GLYMA_15G152100,GLYMA_18G288600,GLYMA_20G238000					GO:BP	G.max	macromolecule localization	GO:0033036	GLYMA_04G077600,GLYMA_05G013800,GLYMA_05G004300,GLYMA_06G078700,GLYMA_06G209900,GLYMA_10G193900,GLYMA_16G071800,GLYMA_17G122000,GLYMA_17G086400,GLYMA_19G063400,GLYMA_19G004800,GLYMA_20G196600													GO:BP	G. max	lipid catabolic process	GO:0016042	GLYMA_02G267100,GLYMA_03G130900,GLYMA_08G167700,GLYMA_10G105200,GLYMA_13G002900,GLYMA_13G003000,GLYMA_16G058100,GLYMA_19G070900,GLYMA_19G132900,GLYMA_20G066200,GLYMA_20G127800
GO:MF	A. thaliana	metal ion binding	GO:0046872	AT3G45140,AT1G67560,AT1G17420,AT1G72520,AT1G55020,AT3G22400				GO:MF	G.max	hydrolase activity, acting on ester bonds	GO:0016788	GLYMA_01G215100,GLYMA_01G162100,GLYMA_02G093500,GLYMA_03G018900,GLYMA_04G020400,GLYMA_04G067100,GLYMA_05G168300,GLYMA_06G020500,GLYMA_06G068600,GLYMA_07G031100,GLYMA_07G080400,GLYMA_07G010900,GLYMA_08G126700,GLYMA_08G211700,GLYMA_08G194100,GLYMA_09G041400,GLYMA_11G081500,GLYMA_13G364900,GLYMA_15G023500,GLYMA_15G008500,GLYMA_15G152100,GLYMA_18G288600,GLYMA_20G238000					GO:BP	G.max	seed development-SH	GO:0048316	GLYMA_05G004300,GLYMA_16G071800,GLYMA_17G086400,GLYMA_19G063400,GLYMA_19G004800													GO:BP	G. max	organic substance catabolic process	GO:1901575	GLYMA_02G267100,GLYMA_03G130900,GLYMA_08G167700,GLYMA_10G105200,GLYMA_13G002900,GLYMA_13G003000,GLYMA_16G058100,GLYMA_19G070900,GLYMA_19G132900,GLYMA_20G066200,GLYMA_20G127800
GO:MF	A. thaliana	cation binding	GO:0043169	AT3G45140,AT1G67560,AT1G17420,AT1G72520,AT1G55020,AT3G22400				GO:MF	G.max	calcium ion binding	GO:0005509	GLYMA_01G215100,GLYMA_01G162100,GLYMA_04G020400,GLYMA_05G168300,GLYMA_06G020500,GLYMA_06G068600,GLYMA_07G031100,GLYMA_07G010900,GLYMA_08G126700,GLYMA_08G211700,GLYMA_08G194100,GLYMA_11G081500,GLYMA_13G364900,GLYMA_15G023500,GLYMA_15G008500,GLYMA_18G288600					GO:BP	G.max	response to cold_SH	GO:0009409	GLYMA_05G004300,GLYMA_16G071800,GLYMA_17G086400,GLYMA_19G063400,GLYMA_19G004800													GO:BP	G. max	catabolic process	GO:0009056	GLYMA_02G267100,GLYMA_03G130900,GLYMA_08G167700,GLYMA_10G105200,GLYMA_13G002900,GLYMA_13G003000,GLYMA_16G058100,GLYMA_19G070900,GLYMA_19G132900,GLYMA_20G066200,GLYMA_20G127800
GO:BP	A. thaliana	oxylipin biosynthetic process	GO:0031408	AT3G45140,AT1G67560,AT1G17420,AT1G72520,AT1G55020,AT3G22400				GO:MF	G.max	hydrolase activity	GO:0016787	GLYMA_01G215100,GLYMA_01G162100,GLYMA_02G093500,GLYMA_03G018900,GLYMA_04G020400,GLYMA_04G067100,GLYMA_05G168300,GLYMA_06G020500,GLYMA_06G068600,GLYMA_07G031100,GLYMA_07G080400,GLYMA_07G010900,GLYMA_08G126700,GLYMA_08G211700,GLYMA_08G194100,GLYMA_09G041400,GLYMA_11G081500,GLYMA_13G364900,GLYMA_15G023500,GLYMA_15G008500,GLYMA_15G152100,GLYMA_18G288600,GLYMA_20G238000					GO:BP	G.max	fruit development-SH	GO:0010154	GLYMA_05G004300,GLYMA_16G071800,GLYMA_17G086400,GLYMA_19G063400,GLYMA_19G004800													GO:BP	G. max	cellular lipid metabolic process	GO:0044255	GLYMA_02G267100,GLYMA_05G232700,GLYMA_07G089400,GLYMA_08G167700,GLYMA_09G187400,GLYMA_16G058100,GLYMA_19G070900,GLYMA_20G127800
GO:BP	A. thaliana	oxylipin metabolic process	GO:0031407	AT3G45140,AT1G67560,AT1G17420,AT1G72520,AT1G55020,AT3G22400				GO:MF	G.max	metal ion binding	GO:0046872	GLYMA_01G215100,GLYMA_01G162100,GLYMA_02G093500,GLYMA_03G018900,GLYMA_04G020400,GLYMA_05G168300,GLYMA_06G020500,GLYMA_06G068600,GLYMA_07G031100,GLYMA_07G080400,GLYMA_07G010900,GLYMA_08G126700,GLYMA_08G211700,GLYMA_08G194100,GLYMA_11G081500,GLYMA_13G364900,GLYMA_15G023500,GLYMA_15G008500,GLYMA_18G288600					GO:BP	G.max	localization	GO:0051179	GLYMA_04G077600,GLYMA_05G013800,GLYMA_05G004300,GLYMA_06G078700,GLYMA_06G209900,GLYMA_10G193900,GLYMA_16G071800,GLYMA_17G122000,GLYMA_17G086400,GLYMA_19G063400,GLYMA_19G004800,GLYMA_20G196600													KEGG	G. max	Steroid biosynthesis	KEGG:00100	GLYMA_02G267100,GLYMA_03G130900,GLYMA_08G167700,GLYMA_10G105200,GLYMA_19G132900,GLYMA_20G127800
GO:BP	A. thaliana	lipid oxidation	GO:0034440	AT3G45140,AT1G67560,AT1G17420,AT1G72520,AT1G55020,AT3G22400				GO:MF	G.max	cation binding	GO:0043169	GLYMA_01G215100,GLYMA_01G162100,GLYMA_02G093500,GLYMA_03G018900,GLYMA_04G020400,GLYMA_05G168300,GLYMA_06G020500,GLYMA_06G068600,GLYMA_07G031100,GLYMA_07G080400,GLYMA_07G010900,GLYMA_08G126700,GLYMA_08G211700,GLYMA_08G194100,GLYMA_11G081500,GLYMA_13G364900,GLYMA_15G023500,GLYMA_15G008500,GLYMA_18G288600					GO:BP	G.max	reproduction	GO:0000003	GLYMA_05G004300,GLYMA_10G193900,GLYMA_16G071800,GLYMA_17G086400,GLYMA_19G063400,GLYMA_19G004800,GLYMA_20G196600													KEGG	G. max	Arachidonic acid metabolism	KEGG:00590	GLYMA_03G130900,GLYMA_10G105200,GLYMA_19G132900
GO:BP	A. thaliana	lipid modification	GO:0030258	AT3G45140,AT1G67560,AT1G17420,AT1G72520,AT1G55020,AT3G22400				GO:MF	G.max	catalytic activity	GO:0003824	GLYMA_01G215100,GLYMA_01G162100,GLYMA_02G093500,GLYMA_03G018900,GLYMA_04G020400,GLYMA_04G067100,GLYMA_05G168300,GLYMA_06G020500,GLYMA_06G068600,GLYMA_07G031100,GLYMA_07G080400,GLYMA_07G010900,GLYMA_08G126700,GLYMA_08G211700,GLYMA_08G194100,GLYMA_09G041400,GLYMA_11G081500,GLYMA_13G364900,GLYMA_15G023500,GLYMA_15G008500,GLYMA_15G152100,GLYMA_18G288600,GLYMA_20G238000					GO:BP	G.max	response to temperature stimulus-SH	GO:0009266	GLYMA_05G004300,GLYMA_16G071800,GLYMA_17G086400,GLYMA_19G063400,GLYMA_19G004800													KEGG	G. max	Linoleic acid metabolism	KEGG:00591	GLYMA_03G130900,GLYMA_10G105200,GLYMA_19G132900
GO:BP	A. thaliana	fatty acid biosynthetic process	GO:0006633	AT3G45140,AT1G67560,AT1G17420,AT1G72520,AT1G55020,AT3G22400				GO:MF	G.max	ion binding	GO:0043167	GLYMA_01G215100,GLYMA_01G162100,GLYMA_02G093500,GLYMA_03G018900,GLYMA_04G020400,GLYMA_05G168300,GLYMA_06G020500,GLYMA_06G068600,GLYMA_07G031100,GLYMA_07G080400,GLYMA_07G010900,GLYMA_08G126700,GLYMA_08G211700,GLYMA_08G194100,GLYMA_11G081500,GLYMA_13G364900,GLYMA_15G023500,GLYMA_15G008500,GLYMA_18G288600					GO:BP	G.max	reproductive structure development	GO:0048608	GLYMA_05G004300,GLYMA_16G071800,GLYMA_17G086400,GLYMA_19G063400,GLYMA_19G004800													KEGG	G. max	Ether lipid metabolism	KEGG:00565	GLYMA_03G130900,GLYMA_10G105200,GLYMA_19G132900
GO:BP	A. thaliana	monocarboxylic acid biosynthetic process	GO:0072330	AT3G45140,AT1G67560,AT1G17420,AT1G72520,AT1G55020,AT3G22400				GO:BP	G.max	phospholipid catabolic process	GO:0009395	GLYMA_01G215100,GLYMA_01G162100,GLYMA_02G093500,GLYMA_03G018900,GLYMA_04G020400,GLYMA_04G067100,GLYMA_05G168300,GLYMA_06G020500,GLYMA_06G068600,GLYMA_07G031100,GLYMA_07G080400,GLYMA_07G010900,GLYMA_08G126700,GLYMA_08G211700,GLYMA_08G194100,GLYMA_09G041400,GLYMA_11G081500,GLYMA_13G364900,GLYMA_15G023500,GLYMA_15G008500,GLYMA_15G152100,GLYMA_18G288600,GLYMA_20G238000					GO:BP	G.max	reproductive system development	GO:0061458	GLYMA_05G004300,GLYMA_16G071800,GLYMA_17G086400,GLYMA_19G063400,GLYMA_19G004800													KEGG	G. max	alpha-Linolenic acid metabolism	KEGG:00592	GLYMA_03G130900,GLYMA_10G105200,GLYMA_19G132900
GO:BP	A. thaliana	fatty acid metabolic process	GO:0006631	AT3G45140,AT1G67560,AT1G17420,AT1G72520,AT1G55020,AT3G22400				GO:BP	G.max	organophosphate catabolic process	GO:0046434	GLYMA_01G215100,GLYMA_01G162100,GLYMA_02G093500,GLYMA_03G018900,GLYMA_04G020400,GLYMA_04G067100,GLYMA_05G168300,GLYMA_06G020500,GLYMA_06G068600,GLYMA_07G031100,GLYMA_07G080400,GLYMA_07G010900,GLYMA_08G126700,GLYMA_08G211700,GLYMA_08G194100,GLYMA_09G041400,GLYMA_11G081500,GLYMA_13G364900,GLYMA_15G023500,GLYMA_15G008500,GLYMA_15G152100,GLYMA_18G288600,GLYMA_20G238000					GO:BP	G.max	developmental process involved in reproduction	GO:0003006	GLYMA_05G004300,GLYMA_16G071800,GLYMA_17G086400,GLYMA_19G063400,GLYMA_19G004800													KEGG	G. max	Glycerolipid metabolism	KEGG:00561	GLYMA_03G130900,GLYMA_10G105200,GLYMA_19G132900
GO:BP	A. thaliana	monocarboxylic acid metabolic process	GO:0032787	AT3G45140,AT1G67560,AT1G17420,AT1G72520,AT1G55020,AT3G22400				GO:BP	G.max	cellular lipid catabolic process	GO:0044242	GLYMA_01G215100,GLYMA_01G162100,GLYMA_02G093500,GLYMA_03G018900,GLYMA_04G020400,GLYMA_04G067100,GLYMA_05G168300,GLYMA_06G020500,GLYMA_06G068600,GLYMA_07G031100,GLYMA_07G080400,GLYMA_07G010900,GLYMA_08G126700,GLYMA_08G211700,GLYMA_08G194100,GLYMA_09G041400,GLYMA_11G081500,GLYMA_13G364900,GLYMA_15G023500,GLYMA_15G008500,GLYMA_15G152100,GLYMA_18G288600,GLYMA_20G238000					GO:BP	G.max	post-embryonic development	GO:0009791	GLYMA_05G004300,GLYMA_16G071800,GLYMA_17G086400,GLYMA_19G063400,GLYMA_19G004800													KEGG	G. max	Glycerophospholipid metabolism	KEGG:00564	GLYMA_03G130900,GLYMA_10G105200,GLYMA_19G132900
GO:BP	A. thaliana	organic acid biosynthetic process	GO:0016053	AT3G45140,AT1G67560,AT1G17420,AT1G72520,AT1G55020,AT3G22400				GO:BP	G.max	lipid catabolic process	GO:0016042	GLYMA_01G215100,GLYMA_01G162100,GLYMA_02G093500,GLYMA_03G018900,GLYMA_04G020400,GLYMA_04G067100,GLYMA_05G168300,GLYMA_06G020500,GLYMA_06G068600,GLYMA_07G031100,GLYMA_07G080400,GLYMA_07G010900,GLYMA_08G126700,GLYMA_08G211700,GLYMA_08G194100,GLYMA_09G041400,GLYMA_11G081500,GLYMA_13G364900,GLYMA_15G023500,GLYMA_15G008500,GLYMA_15G152100,GLYMA_18G288600,GLYMA_20G238000					GO:BP	G.max	reproductive process	GO:0022414	GLYMA_05G004300,GLYMA_16G071800,GLYMA_17G086400,GLYMA_19G063400,GLYMA_19G004800													GO:MF	A. thaliana	triglyceride lipase activity	GO:0004806	AT5G04040,AT3G57140,AT1G33270
GO:BP	A. thaliana	carboxylic acid biosynthetic process	GO:0046394	AT3G45140,AT1G67560,AT1G17420,AT1G72520,AT1G55020,AT3G22400				GO:BP	G.max	phospholipid metabolic process	GO:0006644	GLYMA_01G215100,GLYMA_01G162100,GLYMA_02G093500,GLYMA_03G018900,GLYMA_04G020400,GLYMA_04G067100,GLYMA_05G168300,GLYMA_06G020500,GLYMA_06G068600,GLYMA_07G031100,GLYMA_07G080400,GLYMA_07G010900,GLYMA_08G126700,GLYMA_08G211700,GLYMA_08G194100,GLYMA_09G041400,GLYMA_11G081500,GLYMA_13G364900,GLYMA_15G023500,GLYMA_15G008500,GLYMA_15G152100,GLYMA_18G288600,GLYMA_20G238000					GO:BP	G.max	system development	GO:0048731	GLYMA_05G004300,GLYMA_16G071800,GLYMA_17G086400,GLYMA_19G063400,GLYMA_19G004800													GO:MF	A. thaliana	lipase activity	GO:0016298	AT5G04040,AT3G57140,AT1G33270
GO:BP	A. thaliana	lipid biosynthetic process	GO:0008610	AT3G45140,AT1G67560,AT1G17420,AT1G72520,AT1G55020,AT3G22400				GO:BP	G.max	phosphatidylcholine metabolic process	GO:0046470	GLYMA_01G215100,GLYMA_01G162100,GLYMA_04G020400,GLYMA_05G168300,GLYMA_06G020500,GLYMA_06G068600,GLYMA_07G031100,GLYMA_07G010900,GLYMA_08G126700,GLYMA_08G211700,GLYMA_08G194100,GLYMA_11G081500,GLYMA_13G364900,GLYMA_15G023500,GLYMA_15G008500,GLYMA_18G288600					GO:BP	G.max	response to abiotic stimulus	GO:0009628	GLYMA_05G004300,GLYMA_16G071800,GLYMA_17G086400,GLYMA_19G063400,GLYMA_19G004800													GO:MF	A. thaliana	carboxylic ester hydrolase activity	GO:0052689	AT5G04040,AT3G57140,AT1G33270
GO:BP	A. thaliana	small molecule biosynthetic process	GO:0044283	AT3G45140,AT1G67560,AT1G17420,AT1G72520,AT1G55020,AT3G22400				GO:BP	G.max	glycerophospholipid metabolic process	GO:0006650	GLYMA_01G215100,GLYMA_01G162100,GLYMA_04G020400,GLYMA_05G168300,GLYMA_06G020500,GLYMA_06G068600,GLYMA_07G031100,GLYMA_07G010900,GLYMA_08G126700,GLYMA_08G211700,GLYMA_08G194100,GLYMA_09G041400,GLYMA_11G081500,GLYMA_13G364900,GLYMA_15G023500,GLYMA_15G008500,GLYMA_15G152100,GLYMA_18G288600,GLYMA_20G238000					GO:BP	G.max	multicellular organism development	GO:0007275	GLYMA_05G004300,GLYMA_16G071800,GLYMA_17G086400,GLYMA_19G063400,GLYMA_19G004800													GO:MF	A. thaliana	hydrolase activity, acting on ester bonds	GO:0016788	AT5G04040,AT3G57140,AT1G33270
GO:BP	A. thaliana	cellular lipid metabolic process	GO:0044255	AT3G45140,AT1G67560,AT1G17420,AT1G72520,AT1G55020,AT3G22400				GO:BP	G.max	glycerolipid metabolic process	GO:0046486	GLYMA_01G215100,GLYMA_01G162100,GLYMA_04G020400,GLYMA_05G168300,GLYMA_06G020500,GLYMA_06G068600,GLYMA_07G031100,GLYMA_07G010900,GLYMA_08G126700,GLYMA_08G211700,GLYMA_08G194100,GLYMA_09G041400,GLYMA_11G081500,GLYMA_13G364900,GLYMA_15G023500,GLYMA_15G008500,GLYMA_15G152100,GLYMA_18G288600,GLYMA_20G238000					GO:BP	G.max	multicellular organismal process	GO:0032501	GLYMA_05G004300,GLYMA_16G071800,GLYMA_17G086400,GLYMA_19G063400,GLYMA_19G004800													GO:BP	A. thaliana	triglyceride catabolic process	GO:0019433	AT5G04040,AT1G33270
GO:BP	A. thaliana	carboxylic acid metabolic process	GO:0019752	AT3G45140,AT1G67560,AT1G17420,AT1G72520,AT1G55020,AT3G22400				GO:BP	G.max	organophosphate metabolic process	GO:0019637	GLYMA_01G215100,GLYMA_01G162100,GLYMA_02G093500,GLYMA_03G018900,GLYMA_04G020400,GLYMA_04G067100,GLYMA_05G168300,GLYMA_06G020500,GLYMA_06G068600,GLYMA_07G031100,GLYMA_07G080400,GLYMA_07G010900,GLYMA_08G126700,GLYMA_08G211700,GLYMA_08G194100,GLYMA_09G041400,GLYMA_11G081500,GLYMA_13G364900,GLYMA_15G023500,GLYMA_15G008500,GLYMA_15G152100,GLYMA_18G288600,GLYMA_20G238000					GO:BP	G.max	anatomical structure development	GO:0048856	GLYMA_05G004300,GLYMA_16G071800,GLYMA_17G086400,GLYMA_19G063400,GLYMA_19G004800													GO:BP	A. thaliana	neutral lipid catabolic process	GO:0046461	AT5G04040,AT1G33270
GO:BP	A. thaliana	lipid metabolic process	GO:0006629	AT3G45140,AT1G67560,AT1G17420,AT1G72520,AT1G55020,AT3G22400				GO:BP	G.max	cellular catabolic process	GO:0044248	GLYMA_01G215100,GLYMA_01G162100,GLYMA_02G093500,GLYMA_03G018900,GLYMA_04G020400,GLYMA_04G067100,GLYMA_05G168300,GLYMA_06G020500,GLYMA_06G068600,GLYMA_07G031100,GLYMA_07G080400,GLYMA_07G010900,GLYMA_08G126700,GLYMA_08G211700,GLYMA_08G194100,GLYMA_09G041400,GLYMA_11G081500,GLYMA_13G364900,GLYMA_15G023500,GLYMA_15G008500,GLYMA_15G152100,GLYMA_18G288600,GLYMA_20G238000					GO:CC	G.max	monolayer-surrounded lipid storage body	GO:0012511	GLYMA_04G077600,GLYMA_05G013800,GLYMA_05G004300,GLYMA_06G078700,GLYMA_06G209900,GLYMA_10G193900,GLYMA_16G071800,GLYMA_17G122000,GLYMA_17G086400,GLYMA_19G063400,GLYMA_19G004800,GLYMA_20G196600													GO:BP	A. thaliana	acylglycerol catabolic process	GO:0046464	AT5G04040,AT1G33270
GO:BP	A. thaliana	oxoacid metabolic process	GO:0043436	AT3G45140,AT1G67560,AT1G17420,AT1G72520,AT1G55020,AT3G22400				GO:BP	G.max	cellular lipid metabolic process	GO:0044255	GLYMA_01G215100,GLYMA_01G162100,GLYMA_02G093500,GLYMA_03G018900,GLYMA_04G020400,GLYMA_04G067100,GLYMA_05G168300,GLYMA_06G020500,GLYMA_06G068600,GLYMA_07G031100,GLYMA_07G080400,GLYMA_07G010900,GLYMA_08G126700,GLYMA_08G211700,GLYMA_08G194100,GLYMA_09G041400,GLYMA_11G081500,GLYMA_13G364900,GLYMA_15G023500,GLYMA_15G008500,GLYMA_15G152100,GLYMA_18G288600,GLYMA_20G238000					GO:CC	G.max	lipid droplet	GO:0005811	GLYMA_04G077600,GLYMA_05G013800,GLYMA_05G004300,GLYMA_06G078700,GLYMA_06G209900,GLYMA_10G193900,GLYMA_16G071800,GLYMA_17G122000,GLYMA_17G086400,GLYMA_19G063400,GLYMA_19G004800,GLYMA_20G196600													GO:BP	A. thaliana	glycerolipid catabolic process	GO:0046503	AT5G04040,AT1G33270
GO:BP	A. thaliana	organic acid metabolic process	GO:0006082	AT3G45140,AT1G67560,AT1G17420,AT1G72520,AT1G55020,AT3G22400				GO:BP	G.max	lipid metabolic process	GO:0006629	GLYMA_01G215100,GLYMA_01G162100,GLYMA_02G093500,GLYMA_03G018900,GLYMA_04G020400,GLYMA_04G067100,GLYMA_05G168300,GLYMA_06G020500,GLYMA_06G068600,GLYMA_07G031100,GLYMA_07G080400,GLYMA_07G010900,GLYMA_08G126700,GLYMA_08G211700,GLYMA_08G194100,GLYMA_09G041400,GLYMA_11G081500,GLYMA_13G364900,GLYMA_15G023500,GLYMA_15G008500,GLYMA_15G152100,GLYMA_18G288600,GLYMA_20G238000					GO:CC	G.max	intracellular non-membrane-bounded organelle	GO:0043232	GLYMA_04G077600,GLYMA_05G013800,GLYMA_05G004300,GLYMA_06G078700,GLYMA_06G209900,GLYMA_10G193900,GLYMA_16G071800,GLYMA_17G122000,GLYMA_17G086400,GLYMA_19G063400,GLYMA_19G004800,GLYMA_20G196600													GO:BP	A. thaliana	lipid catabolic process	GO:0016042	AT5G04040,AT3G57140,AT1G33270
GO:BP	A. thaliana	response to wounding	GO:0009611	AT3G45140,AT1G67560,AT1G17420,AT1G72520				GO:BP	G.max	organic substance catabolic process	GO:1901575	GLYMA_01G215100,GLYMA_01G162100,GLYMA_02G093500,GLYMA_03G018900,GLYMA_04G020400,GLYMA_04G067100,GLYMA_05G168300,GLYMA_06G020500,GLYMA_06G068600,GLYMA_07G031100,GLYMA_07G080400,GLYMA_07G010900,GLYMA_08G126700,GLYMA_08G211700,GLYMA_08G194100,GLYMA_09G041400,GLYMA_11G081500,GLYMA_13G364900,GLYMA_15G023500,GLYMA_15G008500,GLYMA_15G152100,GLYMA_18G288600,GLYMA_20G238000					GO:CC	G.max	non-membrane-bounded organelle	GO:0043228	GLYMA_04G077600,GLYMA_05G013800,GLYMA_05G004300,GLYMA_06G078700,GLYMA_06G209900,GLYMA_10G193900,GLYMA_16G071800,GLYMA_17G122000,GLYMA_17G086400,GLYMA_19G063400,GLYMA_19G004800,GLYMA_20G196600													GO:BP	A. thaliana	triglyceride metabolic process	GO:0006641	AT5G04040,AT1G33270
GO:BP	A. thaliana	small molecule metabolic process	GO:0044281	AT3G45140,AT1G67560,AT1G17420,AT1G72520,AT1G55020,AT3G22400				GO:BP	G.max	catabolic process	GO:0009056	GLYMA_01G215100,GLYMA_01G162100,GLYMA_02G093500,GLYMA_03G018900,GLYMA_04G020400,GLYMA_04G067100,GLYMA_05G168300,GLYMA_06G020500,GLYMA_06G068600,GLYMA_07G031100,GLYMA_07G080400,GLYMA_07G010900,GLYMA_08G126700,GLYMA_08G211700,GLYMA_08G194100,GLYMA_09G041400,GLYMA_11G081500,GLYMA_13G364900,GLYMA_15G023500,GLYMA_15G008500,GLYMA_15G152100,GLYMA_18G288600,GLYMA_20G238000					GO:CC	G.max	membrane	GO:0016020	GLYMA_04G077600,GLYMA_05G013800,GLYMA_05G004300,GLYMA_06G078700,GLYMA_06G209900,GLYMA_10G193900,GLYMA_16G071800,GLYMA_17G122000,GLYMA_17G086400,GLYMA_19G063400,GLYMA_19G004800,GLYMA_20G196600													GO:BP	A. thaliana	acylglycerol metabolic process	GO:0006639	AT5G04040,AT1G33270
GO:BP	A. thaliana	stamen filament development	GO:0080086	AT1G17420,AT1G72520				GO:BP	G.max	phosphate-containing compound metabolic process	GO:0006796	GLYMA_01G215100,GLYMA_01G162100,GLYMA_02G093500,GLYMA_03G018900,GLYMA_04G020400,GLYMA_04G067100,GLYMA_05G168300,GLYMA_06G020500,GLYMA_06G068600,GLYMA_07G031100,GLYMA_07G080400,GLYMA_07G010900,GLYMA_08G126700,GLYMA_08G211700,GLYMA_08G194100,GLYMA_09G041400,GLYMA_11G081500,GLYMA_13G364900,GLYMA_15G023500,GLYMA_15G008500,GLYMA_15G152100,GLYMA_18G288600,GLYMA_20G238000					GO:MF	A. thaliana	lipid binding	GO:0008289	AT5G07550,AT5G07560,AT5G07530,AT5G07540,AT5G07520,AT5G07510													GO:BP	A. thaliana	neutral lipid metabolic process	GO:0006638	AT5G04040,AT1G33270
GO:BP	A. thaliana	anther dehiscence	GO:0009901	AT1G17420,AT1G72520				GO:BP	G.max	phosphorus metabolic process	GO:0006793	GLYMA_01G215100,GLYMA_01G162100,GLYMA_02G093500,GLYMA_03G018900,GLYMA_04G020400,GLYMA_04G067100,GLYMA_05G168300,GLYMA_06G020500,GLYMA_06G068600,GLYMA_07G031100,GLYMA_07G080400,GLYMA_07G010900,GLYMA_08G126700,GLYMA_08G211700,GLYMA_08G194100,GLYMA_09G041400,GLYMA_11G081500,GLYMA_13G364900,GLYMA_15G023500,GLYMA_15G008500,GLYMA_15G152100,GLYMA_18G288600,GLYMA_20G238000					GO:BP	A. thaliana	lipid storage	GO:0019915	AT4G25140,AT5G51210,AT2G25890,AT3G01570,AT5G61610,AT5G07550,AT5G40420,AT3G27660,AT5G07560,AT5G07530,AT5G07540,AT3G18570,AT1G48990,AT5G07520,AT5G07571,AT5G07510,AT5G07600,AT5G56100													GO:BP	A. thaliana	cellular lipid catabolic process	GO:0044242	AT5G04040,AT1G33270
GO:BP	A. thaliana	jasmonic acid biosynthetic process	GO:0009695	AT3G45140,AT1G67560				GO:BP	G.max	phosphatidic acid biosynthetic process	GO:0006654	GLYMA_09G041400,GLYMA_15G152100,GLYMA_20G238000					GO:BP	A. thaliana	maintenance of location	GO:0051235	AT4G25140,AT5G51210,AT2G25890,AT3G01570,AT5G61610,AT5G07550,AT5G40420,AT3G27660,AT5G07560,AT5G07530,AT5G07540,AT3G18570,AT1G48990,AT5G07520,AT5G07571,AT5G07510,AT5G07600,AT5G56100													GO:CC	A. thaliana	lipid droplet	GO:0005811	AT5G04040,AT3G57140,AT1G33270
GO:BP	A. thaliana	response to jasmonic acid	GO:0009753	AT3G45140,AT1G17420,AT1G55020				GO:BP	G.max	phosphatidic acid metabolic process	GO:0046473	GLYMA_09G041400,GLYMA_15G152100,GLYMA_20G238000					GO:BP	A. thaliana	lipid localization	GO:0010876	AT4G25140,AT5G51210,AT2G25890,AT3G01570,AT5G61610,AT5G07550,AT5G40420,AT3G27660,AT5G07560,AT5G07530,AT5G07540,AT3G18570,AT1G48990,AT5G07520,AT5G07571,AT5G07510,AT5G07600,AT5G56100													KEGG	A. thaliana	Linoleic acid metabolism	KEGG:00591	AT5G04040,AT3G57140
GO:BP	A. thaliana	response to fatty acid	GO:0070542	AT3G45140,AT1G17420,AT1G55020				GO:BP	G.max	cellular metabolic process	GO:0044237	GLYMA_01G215100,GLYMA_01G162100,GLYMA_02G093500,GLYMA_03G018900,GLYMA_04G020400,GLYMA_04G067100,GLYMA_05G168300,GLYMA_06G020500,GLYMA_06G068600,GLYMA_07G031100,GLYMA_07G080400,GLYMA_07G010900,GLYMA_08G126700,GLYMA_08G211700,GLYMA_08G194100,GLYMA_09G041400,GLYMA_11G081500,GLYMA_13G364900,GLYMA_15G023500,GLYMA_15G008500,GLYMA_15G152100,GLYMA_18G288600,GLYMA_20G238000					GO:BP	A. thaliana	macromolecule localization	GO:0033036	AT4G25140,AT5G51210,AT2G25890,AT3G01570,AT5G61610,AT5G07550,AT5G40420,AT3G27660,AT5G07560,AT5G07530,AT5G07540,AT3G18570,AT1G48990,AT5G07520,AT5G07571,AT5G07510,AT5G07600,AT5G56100													KEGG	A. thaliana	Arachidonic acid metabolism	KEGG:00590	AT5G04040,AT3G57140
GO:BP	A. thaliana	response to stress	GO:0006950	AT3G45140,AT1G67560,AT1G17420,AT1G72520,AT1G55020,AT3G22400				GO:BP	G.max	inositol lipid-mediated signaling	GO:0048017	GLYMA_09G041400,GLYMA_15G152100,GLYMA_20G238000					GO:BP	A. thaliana	reproductive structure development	GO:0048608	AT4G25140,AT5G51210,AT2G25890,AT3G01570,AT5G61610,AT5G07550,AT5G40420,AT3G27660,AT5G07560,AT5G07530,AT5G07540,AT3G18570,AT1G48990,AT5G07520,AT5G07571,AT5G07510,AT5G07600,AT5G56100													KEGG	A. thaliana	Ether lipid metabolism	KEGG:00565	AT5G04040,AT3G57140
GO:BP	A. thaliana	dehiscence	GO:0009900	AT1G17420,AT1G72520				GO:BP	G.max	primary metabolic process	GO:0044238	GLYMA_01G215100,GLYMA_01G162100,GLYMA_02G093500,GLYMA_03G018900,GLYMA_04G020400,GLYMA_04G067100,GLYMA_05G168300,GLYMA_06G020500,GLYMA_06G068600,GLYMA_07G031100,GLYMA_07G080400,GLYMA_07G010900,GLYMA_08G126700,GLYMA_08G211700,GLYMA_08G194100,GLYMA_09G041400,GLYMA_11G081500,GLYMA_13G364900,GLYMA_15G023500,GLYMA_15G008500,GLYMA_15G152100,GLYMA_18G288600,GLYMA_20G238000					GO:BP	A. thaliana	reproductive system development	GO:0061458	AT4G25140,AT5G51210,AT2G25890,AT3G01570,AT5G61610,AT5G07550,AT5G40420,AT3G27660,AT5G07560,AT5G07530,AT5G07540,AT3G18570,AT1G48990,AT5G07520,AT5G07571,AT5G07510,AT5G07600,AT5G56100													KEGG	A. thaliana	Steroid biosynthesis	KEGG:00100	AT5G04040,AT3G57140
GO:BP	A. thaliana	long-chain fatty acid biosynthetic process	GO:0042759	AT3G45140,AT1G67560				GO:BP	G.max	organic substance metabolic process	GO:0071704	GLYMA_01G215100,GLYMA_01G162100,GLYMA_02G093500,GLYMA_03G018900,GLYMA_04G020400,GLYMA_04G067100,GLYMA_05G168300,GLYMA_06G020500,GLYMA_06G068600,GLYMA_07G031100,GLYMA_07G080400,GLYMA_07G010900,GLYMA_08G126700,GLYMA_08G211700,GLYMA_08G194100,GLYMA_09G041400,GLYMA_11G081500,GLYMA_13G364900,GLYMA_15G023500,GLYMA_15G008500,GLYMA_15G152100,GLYMA_18G288600,GLYMA_20G238000					GO:BP	A. thaliana	developmental process involved in reproduction	GO:0003006	AT4G25140,AT5G51210,AT2G25890,AT3G01570,AT5G61610,AT5G07550,AT5G40420,AT3G27660,AT5G07560,AT5G07530,AT5G07540,AT3G18570,AT1G48990,AT5G07520,AT5G07571,AT5G07510,AT5G07600,AT5G56100													KEGG	A. thaliana	alpha-Linolenic acid metabolism	KEGG:00592	AT5G04040,AT3G57140
GO:BP	A. thaliana	jasmonic acid metabolic process	GO:0009694	AT3G45140,AT1G67560				GO:CC	G.max	plasma membrane	GO:0005886	GLYMA_01G215100,GLYMA_01G162100,GLYMA_02G093500,GLYMA_03G018900,GLYMA_04G020400,GLYMA_04G067100,GLYMA_05G168300,GLYMA_06G020500,GLYMA_06G068600,GLYMA_07G031100,GLYMA_07G080400,GLYMA_07G010900,GLYMA_08G126700,GLYMA_08G211700,GLYMA_08G194100,GLYMA_09G041400,GLYMA_11G081500,GLYMA_13G364900,GLYMA_15G023500,GLYMA_15G008500,GLYMA_15G152100,GLYMA_18G288600,GLYMA_20G238000					GO:BP	A. thaliana	post-embryonic development	GO:0009791	AT4G25140,AT5G51210,AT2G25890,AT3G01570,AT5G61610,AT5G07550,AT5G40420,AT3G27660,AT5G07560,AT5G07530,AT5G07540,AT3G18570,AT1G48990,AT5G07520,AT5G07571,AT5G07510,AT5G07600,AT5G56100													KEGG	A. thaliana	Glycerolipid metabolism	KEGG:00561	AT5G04040,AT3G57140
GO:BP	A. thaliana	lateral root formation	GO:0010311	AT1G55020,AT3G22400				GO:CC	G.max	cell periphery	GO:0071944	GLYMA_01G215100,GLYMA_01G162100,GLYMA_02G093500,GLYMA_03G018900,GLYMA_04G020400,GLYMA_04G067100,GLYMA_05G168300,GLYMA_06G020500,GLYMA_06G068600,GLYMA_07G031100,GLYMA_07G080400,GLYMA_07G010900,GLYMA_08G126700,GLYMA_08G211700,GLYMA_08G194100,GLYMA_09G041400,GLYMA_11G081500,GLYMA_13G364900,GLYMA_15G023500,GLYMA_15G008500,GLYMA_15G152100,GLYMA_18G288600,GLYMA_20G238000					GO:BP	A. thaliana	reproductive process	GO:0022414	AT4G25140,AT5G51210,AT2G25890,AT3G01570,AT5G61610,AT5G07550,AT5G40420,AT3G27660,AT5G07560,AT5G07530,AT5G07540,AT3G18570,AT1G48990,AT5G07520,AT5G07571,AT5G07510,AT5G07600,AT5G56100													KEGG	A. thaliana	Glycerophospholipid metabolism	KEGG:00564	AT5G04040,AT3G57140
GO:BP	A. thaliana	plant organ development	GO:0099402	AT1G17420,AT1G72520,AT1G55020,AT3G22400				GO:CC	G.max	membrane	GO:0016020	GLYMA_01G215100,GLYMA_01G162100,GLYMA_02G093500,GLYMA_03G018900,GLYMA_04G020400,GLYMA_04G067100,GLYMA_05G168300,GLYMA_06G020500,GLYMA_06G068600,GLYMA_07G031100,GLYMA_07G080400,GLYMA_07G010900,GLYMA_08G126700,GLYMA_08G211700,GLYMA_08G194100,GLYMA_09G041400,GLYMA_11G081500,GLYMA_13G364900,GLYMA_15G023500,GLYMA_15G008500,GLYMA_15G152100,GLYMA_18G288600,GLYMA_20G238000					GO:BP	A. thaliana	reproduction	GO:0000003	AT4G25140,AT5G51210,AT2G25890,AT3G01570,AT5G61610,AT5G07550,AT5G40420,AT3G27660,AT5G07560,AT5G07530,AT5G07540,AT3G18570,AT1G48990,AT5G07520,AT5G07571,AT5G07510,AT5G07600,AT5G56100
GO:BP	A. thaliana	lateral root morphogenesis	GO:0010102	AT1G55020,AT3G22400				KEGG	G.max	Ether lipid metabolism	KEGG:00565	GLYMA_01G215100,GLYMA_01G162100,GLYMA_02G093500,GLYMA_04G020400,GLYMA_05G168300,GLYMA_06G020500,GLYMA_06G068600,GLYMA_07G031100,GLYMA_07G080400,GLYMA_07G010900,GLYMA_08G126700,GLYMA_08G194100,GLYMA_09G041400,GLYMA_11G081500,GLYMA_13G364900,GLYMA_15G023500,GLYMA_15G152100,GLYMA_18G288600,GLYMA_20G238000					GO:BP	A. thaliana	system development	GO:0048731	AT4G25140,AT5G51210,AT2G25890,AT3G01570,AT5G61610,AT5G07550,AT5G40420,AT3G27660,AT5G07560,AT5G07530,AT5G07540,AT3G18570,AT1G48990,AT5G07520,AT5G07571,AT5G07510,AT5G07600,AT5G56100
GO:BP	A. thaliana	post-embryonic root morphogenesis	GO:0010101	AT1G55020,AT3G22400				KEGG	G.max	Glycerophospholipid metabolism	KEGG:00564	GLYMA_01G215100,GLYMA_01G162100,GLYMA_02G093500,GLYMA_04G020400,GLYMA_05G168300,GLYMA_06G020500,GLYMA_06G068600,GLYMA_07G031100,GLYMA_07G080400,GLYMA_07G010900,GLYMA_08G126700,GLYMA_08G194100,GLYMA_09G041400,GLYMA_11G081500,GLYMA_13G364900,GLYMA_15G023500,GLYMA_15G152100,GLYMA_18G288600,GLYMA_20G238000					GO:BP	A. thaliana	multicellular organism development	GO:0007275	AT4G25140,AT5G51210,AT2G25890,AT3G01570,AT5G61610,AT5G07550,AT5G40420,AT3G27660,AT5G07560,AT5G07530,AT5G07540,AT3G18570,AT1G48990,AT5G07520,AT5G07571,AT5G07510,AT5G07600,AT5G56100
GO:BP	A. thaliana	long-chain fatty acid metabolic process	GO:0001676	AT3G45140,AT1G67560				KEGG	G.max	Endocytosis	KEGG:04144	GLYMA_01G215100,GLYMA_01G162100,GLYMA_02G093500,GLYMA_04G020400,GLYMA_05G168300,GLYMA_06G020500,GLYMA_06G068600,GLYMA_07G031100,GLYMA_07G080400,GLYMA_07G010900,GLYMA_08G126700,GLYMA_08G194100,GLYMA_09G041400,GLYMA_11G081500,GLYMA_13G364900,GLYMA_15G023500,GLYMA_15G152100,GLYMA_18G288600,GLYMA_20G238000					GO:BP	A. thaliana	localization	GO:0051179	AT4G25140,AT5G51210,AT2G25890,AT3G01570,AT5G61610,AT5G07550,AT5G40420,AT3G27660,AT5G07560,AT5G07530,AT5G07540,AT3G18570,AT1G48990,AT5G07520,AT5G07571,AT5G07510,AT5G07600,AT5G56100
GO:BP	A. thaliana	anther development	GO:0048653	AT1G17420,AT1G72520				KEGG	G.max	Biosynthesis of secondary metabolites	KEGG:01110	GLYMA_01G215100,GLYMA_01G162100,GLYMA_02G093500,GLYMA_04G020400,GLYMA_05G168300,GLYMA_06G020500,GLYMA_06G068600,GLYMA_07G031100,GLYMA_07G080400,GLYMA_07G010900,GLYMA_08G126700,GLYMA_08G194100,GLYMA_09G041400,GLYMA_11G081500,GLYMA_13G364900,GLYMA_15G023500,GLYMA_15G152100,GLYMA_18G288600,GLYMA_20G238000					GO:BP	A. thaliana	multicellular organismal process	GO:0032501	AT4G25140,AT5G51210,AT2G25890,AT3G01570,AT5G61610,AT5G07550,AT5G40420,AT3G27660,AT5G07560,AT5G07530,AT5G07540,AT3G18570,AT1G48990,AT5G07520,AT5G07571,AT5G07510,AT5G07600,AT5G56100
GO:CC	A. thaliana	plastid	GO:0009536	AT3G45140,AT1G67560,AT1G17420,AT1G72520,AT1G55020				KEGG	G.max	Metabolic pathways	KEGG:01100	GLYMA_01G215100,GLYMA_01G162100,GLYMA_02G093500,GLYMA_04G020400,GLYMA_05G168300,GLYMA_06G020500,GLYMA_06G068600,GLYMA_07G031100,GLYMA_07G080400,GLYMA_07G010900,GLYMA_08G126700,GLYMA_08G194100,GLYMA_09G041400,GLYMA_11G081500,GLYMA_13G364900,GLYMA_15G023500,GLYMA_15G152100,GLYMA_18G288600,GLYMA_20G238000					GO:BP	A. thaliana	sexual reproduction	GO:0019953	AT4G25140,AT5G51210,AT5G61610,AT5G07550,AT5G07560,AT5G07530,AT5G07540,AT5G07520,AT5G07571,AT5G07510,AT5G07600
KEGG	A. thaliana	Linoleic acid metabolism	KEGG:00591	AT3G45140,AT1G67560,AT1G17420,AT1G72520,AT1G55020,AT3G22400				GO:MF	A. thaliana	phospholipase D activity	GO:0004630	AT3G15730,AT1G52570,AT5G25370,AT2G42010,AT4G00240,AT4G11840,AT4G11830,AT4G11850,AT4G35790,AT1G55180,AT3G05630,AT3G16785					GO:BP	A. thaliana	anatomical structure development	GO:0048856	AT4G25140,AT5G51210,AT2G25890,AT3G01570,AT5G61610,AT5G07550,AT5G40420,AT3G27660,AT5G07560,AT5G07530,AT5G07540,AT3G18570,AT1G48990,AT5G07520,AT5G07571,AT5G07510,AT5G07600,AT5G56100
KEGG	A. thaliana	alpha-Linolenic acid metabolism	KEGG:00592	AT3G45140,AT1G67560,AT1G17420,AT1G72520				GO:MF	A. thaliana	N-acylphosphatidylethanolamine-specific phospholipase D activity	GO:0070290	AT3G15730,AT1G52570,AT5G25370,AT2G42010,AT4G00240,AT4G11840,AT4G11830,AT4G11850,AT4G35790,AT1G55180,AT3G05630,AT3G16785					GO:BP	A. thaliana	developmental process	GO:0032502	AT4G25140,AT5G51210,AT2G25890,AT3G01570,AT5G61610,AT5G07550,AT5G40420,AT3G27660,AT5G07560,AT5G07530,AT5G07540,AT3G18570,AT1G48990,AT5G07520,AT5G07571,AT5G07510,AT5G07600,AT5G56100
GO:MF	G. max	oxidoreductase activity, acting on single donors with incorporation of molecular oxygen, incorporation of two atoms of oxygen	GO:0016702	GLYMA_03G264300,GLYMA_03G237300,GLYMA_03G091000,GLYMA_04G105900,GLYMA_04G105500,GLYMA_07G039900,GLYMA_07G007000,GLYMA_07G006900,GLYMA_07G034800,GLYMA_07G034900,GLYMA_07G196800,GLYMA_08G102900,GLYMA_08G189500,GLYMA_08G189600,GLYMA_08G189200,GLYMA_08G189800,GLYMA_08G189400,GLYMA_08G189300,GLYMA_08G189700,GLYMA_08G189100,GLYMA_10G153900,GLYMA_10G249100,GLYMA_11G130300,GLYMA_11G130200,GLYMA_11G197500…				GO:MF	A. thaliana	phosphoric diester hydrolase activity	GO:0008081	AT3G15730,AT1G52570,AT5G25370,AT2G42010,AT4G00240,AT4G11840,AT4G11830,AT4G11850,AT4G35790,AT1G55180,AT3G05630,AT3G16785					GO:BP	A. thaliana	seed oilbody biogenesis	GO:0010344	AT4G25140,AT3G01570,AT5G40420,AT3G27660
GO:MF	G. max	oxidoreductase activity, acting on single donors with incorporation of molecular oxygen	GO:0016701	GLYMA_03G264300,GLYMA_03G237300,GLYMA_03G091000,GLYMA_04G105900,GLYMA_04G105500,GLYMA_07G039900,GLYMA_07G007000,GLYMA_07G006900,GLYMA_07G034800,GLYMA_07G034900,GLYMA_07G196800,GLYMA_08G102900,GLYMA_08G189500,GLYMA_08G189600,GLYMA_08G189200,GLYMA_08G189800,GLYMA_08G189400,GLYMA_08G189300,GLYMA_08G189700,GLYMA_08G189100,GLYMA_10G153900,GLYMA_10G249100,GLYMA_11G130300,GLYMA_11G130200,GLYMA_11G197500…				GO:MF	A. thaliana	phospholipase activity	GO:0004620	AT3G15730,AT1G52570,AT5G25370,AT2G42010,AT4G00240,AT4G11840,AT4G11830,AT4G11850,AT4G35790,AT1G55180,AT3G05630,AT3G16785					GO:BP	A. thaliana	response to freezing	GO:0050826	AT4G25140,AT3G01570,AT5G40420,AT3G27660
GO:MF	G. max	dioxygenase activity	GO:0051213	GLYMA_03G264300,GLYMA_03G237300,GLYMA_03G091000,GLYMA_04G105900,GLYMA_04G105500,GLYMA_07G039900,GLYMA_07G007000,GLYMA_07G006900,GLYMA_07G034800,GLYMA_07G034900,GLYMA_07G196800,GLYMA_08G102900,GLYMA_08G189500,GLYMA_08G189600,GLYMA_08G189200,GLYMA_08G189800,GLYMA_08G189400,GLYMA_08G189300,GLYMA_08G189700,GLYMA_08G189100,GLYMA_10G153900,GLYMA_10G249100,GLYMA_11G130300,GLYMA_11G130200,GLYMA_11G197500…				GO:MF	A. thaliana	lipase activity	GO:0016298	AT3G15730,AT1G52570,AT5G25370,AT2G42010,AT4G00240,AT4G11840,AT4G11830,AT4G11850,AT4G35790,AT1G55180,AT3G05630,AT3G16785					GO:BP	A. thaliana	anther morphogenesis	GO:0048654	AT5G07550,AT5G07530
GO:MF	G. max	oxidoreductase activity	GO:0016491	GLYMA_03G264300,GLYMA_03G237300,GLYMA_03G091000,GLYMA_04G105900,GLYMA_04G105500,GLYMA_07G039900,GLYMA_07G007000,GLYMA_07G006900,GLYMA_07G034800,GLYMA_07G034900,GLYMA_07G196800,GLYMA_08G102900,GLYMA_08G189500,GLYMA_08G189600,GLYMA_08G189200,GLYMA_08G189800,GLYMA_08G189400,GLYMA_08G189300,GLYMA_08G189700,GLYMA_08G189100,GLYMA_10G153900,GLYMA_10G249100,GLYMA_11G130300,GLYMA_11G130200,GLYMA_11G197500…				GO:MF	A. thaliana	phosphoric ester hydrolase activity	GO:0042578	AT3G15730,AT1G52570,AT5G25370,AT2G42010,AT4G00240,AT4G11840,AT4G11830,AT4G11850,AT4G35790,AT1G55180,AT3G05630,AT3G16785					GO:BP	A. thaliana	anther wall tapetum morphogenesis	GO:0048655	AT5G07550,AT5G07530
GO:MF	G. max	metal ion binding	GO:0046872	GLYMA_03G264300,GLYMA_03G237300,GLYMA_03G091000,GLYMA_04G105900,GLYMA_04G105500,GLYMA_07G039900,GLYMA_07G007000,GLYMA_07G006900,GLYMA_07G034800,GLYMA_07G034900,GLYMA_07G196800,GLYMA_08G102900,GLYMA_08G189500,GLYMA_08G189600,GLYMA_08G189200,GLYMA_08G189800,GLYMA_08G189400,GLYMA_08G189300,GLYMA_08G189700,GLYMA_08G189100,GLYMA_10G153900,GLYMA_10G249100,GLYMA_11G130300,GLYMA_11G130200,GLYMA_11G197500…				GO:MF	A. thaliana	hydrolase activity, acting on ester bonds	GO:0016788	AT3G15730,AT1G52570,AT5G25370,AT2G42010,AT4G00240,AT4G11840,AT4G11830,AT4G11850,AT4G35790,AT1G55180,AT3G05630,AT3G16785					GO:BP	A. thaliana	stamen morphogenesis	GO:0048448	AT5G07550,AT5G07530
GO:MF	G. max	cation binding	GO:0043169	GLYMA_03G264300,GLYMA_03G237300,GLYMA_03G091000,GLYMA_04G105900,GLYMA_04G105500,GLYMA_07G039900,GLYMA_07G007000,GLYMA_07G006900,GLYMA_07G034800,GLYMA_07G034900,GLYMA_07G196800,GLYMA_08G102900,GLYMA_08G189500,GLYMA_08G189600,GLYMA_08G189200,GLYMA_08G189800,GLYMA_08G189400,GLYMA_08G189300,GLYMA_08G189700,GLYMA_08G189100,GLYMA_10G153900,GLYMA_10G249100,GLYMA_11G130300,GLYMA_11G130200,GLYMA_11G197500…				GO:MF	A. thaliana	calcium ion binding	GO:0005509	AT3G15730,AT1G52570,AT5G25370,AT4G00240,AT4G11840,AT4G11830,AT4G11850,AT4G35790,AT1G55180					GO:CC	A. thaliana	monolayer-surrounded lipid storage body	GO:0012511	AT4G25140,AT5G51210,AT2G25890,AT3G01570,AT5G61610,AT5G07550,AT5G40420,AT3G27660,AT5G07560,AT5G07530,AT5G07540,AT3G18570,AT1G48990,AT5G07520,AT5G07571,AT5G07510,AT5G07600,AT5G56100
GO:MF	G. max	ion binding	GO:0043167	GLYMA_03G264300,GLYMA_03G237300,GLYMA_03G091000,GLYMA_04G105900,GLYMA_04G105500,GLYMA_07G039900,GLYMA_07G007000,GLYMA_07G006900,GLYMA_07G034800,GLYMA_07G034900,GLYMA_07G196800,GLYMA_08G102900,GLYMA_08G189500,GLYMA_08G189600,GLYMA_08G189200,GLYMA_08G189800,GLYMA_08G189400,GLYMA_08G189300,GLYMA_08G189700,GLYMA_08G189100,GLYMA_10G153900,GLYMA_10G249100,GLYMA_11G130300,GLYMA_11G130200,GLYMA_11G197500…				GO:MF	A. thaliana	hydrolase activity	GO:0016787	AT3G15730,AT1G52570,AT5G25370,AT2G42010,AT4G00240,AT4G11840,AT4G11830,AT4G11850,AT4G35790,AT1G55180,AT3G05630,AT3G16785					GO:CC	A. thaliana	lipid droplet	GO:0005811	AT4G25140,AT5G51210,AT2G25890,AT3G01570,AT5G61610,AT5G07550,AT5G40420,AT3G27660,AT5G07560,AT5G07530,AT5G07540,AT3G18570,AT1G48990,AT5G07520,AT5G07571,AT5G07510,AT5G07600,AT5G56100
GO:MF	G. max	protein binding	GO:0005515	GLYMA_03G264300,GLYMA_03G237300,GLYMA_03G091000,GLYMA_07G039900,GLYMA_07G007000,GLYMA_07G006900,GLYMA_07G034800,GLYMA_07G034900,GLYMA_07G196800,GLYMA_08G102900,GLYMA_08G189500,GLYMA_08G189600,GLYMA_08G189200,GLYMA_08G189800,GLYMA_08G189400,GLYMA_08G189300,GLYMA_10G153900,GLYMA_11G130300,GLYMA_11G130200,GLYMA_12G054700,GLYMA_13G030300,GLYMA_13G075900,GLYMA_13G239000,GLYMA_13G347700,GLYMA_13G347800…				GO:MF	A. thaliana	metal ion binding	GO:0046872	AT3G15730,AT1G52570,AT5G25370,AT2G42010,AT4G00240,AT4G11840,AT4G11830,AT4G11850,AT4G35790,AT1G55180					GO:CC	A. thaliana	intracellular non-membrane-bounded organelle	GO:0043232	AT4G25140,AT5G51210,AT2G25890,AT3G01570,AT5G61610,AT5G07550,AT5G40420,AT3G27660,AT5G07560,AT5G07530,AT5G07540,AT3G18570,AT1G48990,AT5G07520,AT5G07571,AT5G07510,AT5G07600,AT5G56100
GO:MF	G. max	catalytic activity	GO:0003824	GLYMA_03G264300,GLYMA_03G237300,GLYMA_03G091000,GLYMA_04G105900,GLYMA_04G105500,GLYMA_07G039900,GLYMA_07G007000,GLYMA_07G006900,GLYMA_07G034800,GLYMA_07G034900,GLYMA_07G196800,GLYMA_08G102900,GLYMA_08G189500,GLYMA_08G189600,GLYMA_08G189200,GLYMA_08G189800,GLYMA_08G189400,GLYMA_08G189300,GLYMA_08G189700,GLYMA_08G189100,GLYMA_10G153900,GLYMA_10G249100,GLYMA_11G130300,GLYMA_11G130200,GLYMA_11G197500…				GO:MF	A. thaliana	cation binding	GO:0043169	AT3G15730,AT1G52570,AT5G25370,AT2G42010,AT4G00240,AT4G11840,AT4G11830,AT4G11850,AT4G35790,AT1G55180					GO:CC	A. thaliana	non-membrane-bounded organelle	GO:0043228	AT4G25140,AT5G51210,AT2G25890,AT3G01570,AT5G61610,AT5G07550,AT5G40420,AT3G27660,AT5G07560,AT5G07530,AT5G07540,AT3G18570,AT1G48990,AT5G07520,AT5G07571,AT5G07510,AT5G07600,AT5G56100
GO:MF	G. max	linoleate 9S-lipoxygenase activity	GO:1990136	GLYMA_07G007000,GLYMA_13G347700,GLYMA_13G347500,GLYMA_15G026300				GO:MF	A. thaliana	phosphatidylinositol-4,5-bisphosphate binding	GO:0005546	AT3G15730,AT2G42010,AT4G11850					GO:CC	A. thaliana	pollen coat	GO:0070505	AT5G07550,AT5G07530,AT5G07540
GO:MF	G. max	binding	GO:0005488	GLYMA_03G264300,GLYMA_03G237300,GLYMA_03G091000,GLYMA_04G105900,GLYMA_04G105500,GLYMA_07G039900,GLYMA_07G007000,GLYMA_07G006900,GLYMA_07G034800,GLYMA_07G034900,GLYMA_07G196800,GLYMA_08G102900,GLYMA_08G189500,GLYMA_08G189600,GLYMA_08G189200,GLYMA_08G189800,GLYMA_08G189400,GLYMA_08G189300,GLYMA_08G189700,GLYMA_08G189100,GLYMA_10G153900,GLYMA_10G249100,GLYMA_11G130300,GLYMA_11G130200,GLYMA_11G197500…				GO:MF	A. thaliana	phosphatidylinositol bisphosphate binding	GO:1902936	AT3G15730,AT2G42010,AT4G11850					GO:CC	A. thaliana	extracellular region	GO:0005576	AT4G25140,AT5G51210,AT5G61610,AT5G07550,AT5G07560,AT5G07530,AT5G07540,AT5G07520,AT5G07571,AT5G07510,AT5G07600
GO:BP	G. max	oxylipin metabolic process	GO:0031407	GLYMA_03G264300,GLYMA_03G237300,GLYMA_03G091000,GLYMA_07G039900,GLYMA_07G007000,GLYMA_07G006900,GLYMA_07G034800,GLYMA_07G034900,GLYMA_07G196800,GLYMA_08G102900,GLYMA_08G189500,GLYMA_08G189600,GLYMA_08G189200,GLYMA_08G189800,GLYMA_08G189400,GLYMA_08G189300,GLYMA_10G153900,GLYMA_10G249100,GLYMA_11G130300,GLYMA_11G130200,GLYMA_12G054700,GLYMA_13G030300,GLYMA_13G075900,GLYMA_13G239000,GLYMA_13G347700…				GO:MF	A. thaliana	phosphatidylinositol phosphate binding	GO:1901981	AT3G15730,AT2G42010,AT4G11850					GO:CC	A. thaliana	membrane	GO:0016020	AT4G25140,AT5G51210,AT2G25890,AT3G01570,AT5G61610,AT5G07550,AT5G40420,AT3G27660,AT5G07560,AT5G07530,AT5G07540,AT3G18570,AT1G48990,AT5G07520,AT5G07571,AT5G07510,AT5G07600,AT5G56100
GO:BP	G. max	oxylipin biosynthetic process	GO:0031408	GLYMA_03G264300,GLYMA_03G237300,GLYMA_03G091000,GLYMA_07G039900,GLYMA_07G007000,GLYMA_07G006900,GLYMA_07G034800,GLYMA_07G034900,GLYMA_07G196800,GLYMA_08G102900,GLYMA_08G189500,GLYMA_08G189600,GLYMA_08G189200,GLYMA_08G189800,GLYMA_08G189400,GLYMA_08G189300,GLYMA_10G153900,GLYMA_10G249100,GLYMA_11G130300,GLYMA_11G130200,GLYMA_12G054700,GLYMA_13G030300,GLYMA_13G075900,GLYMA_13G239000,GLYMA_13G347700…				GO:MF	A. thaliana	phosphatidylinositol binding	GO:0035091	AT3G15730,AT2G42010,AT4G11850					GO:CC	A. thaliana	extracellular matrix	GO:0031012	AT5G07550,AT5G07530,AT5G07540
GO:BP	G. max	lipid oxidation	GO:0034440	GLYMA_03G264300,GLYMA_03G237300,GLYMA_03G091000,GLYMA_07G039900,GLYMA_07G007000,GLYMA_07G006900,GLYMA_07G034800,GLYMA_07G034900,GLYMA_07G196800,GLYMA_08G102900,GLYMA_08G189500,GLYMA_08G189600,GLYMA_08G189200,GLYMA_08G189800,GLYMA_08G189400,GLYMA_08G189300,GLYMA_10G153900,GLYMA_10G249100,GLYMA_11G130300,GLYMA_11G130200,GLYMA_11G197500,GLYMA_12G054700,GLYMA_13G030300,GLYMA_13G075900,GLYMA_13G239000…				GO:MF	A. thaliana	catalytic activity	GO:0003824	AT3G15730,AT1G52570,AT5G25370,AT2G42010,AT4G00240,AT4G11840,AT4G11830,AT4G11850,AT4G35790,AT1G55180,AT3G05630,AT3G16785					GO:CC	A. thaliana	intracellular organelle	GO:0043229	AT4G25140,AT5G51210,AT2G25890,AT3G01570,AT5G61610,AT5G07550,AT5G40420,AT3G27660,AT5G07560,AT5G07530,AT5G07540,AT3G18570,AT1G48990,AT5G07520,AT5G07571,AT5G07510,AT5G07600,AT5G56100
GO:BP	G. max	lipid modification	GO:0030258	GLYMA_03G264300,GLYMA_03G237300,GLYMA_03G091000,GLYMA_07G039900,GLYMA_07G007000,GLYMA_07G006900,GLYMA_07G034800,GLYMA_07G034900,GLYMA_07G196800,GLYMA_08G102900,GLYMA_08G189500,GLYMA_08G189600,GLYMA_08G189200,GLYMA_08G189800,GLYMA_08G189400,GLYMA_08G189300,GLYMA_10G153900,GLYMA_10G249100,GLYMA_11G130300,GLYMA_11G130200,GLYMA_11G197500,GLYMA_12G054700,GLYMA_13G030300,GLYMA_13G075900,GLYMA_13G239000…				GO:MF	A. thaliana	phospholipid binding	GO:0005543	AT3G15730,AT2G42010,AT4G11850					GO:CC	A. thaliana	organelle	GO:0043226	AT4G25140,AT5G51210,AT2G25890,AT3G01570,AT5G61610,AT5G07550,AT5G40420,AT3G27660,AT5G07560,AT5G07530,AT5G07540,AT3G18570,AT1G48990,AT5G07520,AT5G07571,AT5G07510,AT5G07600,AT5G56100
GO:BP	G. max	fatty acid biosynthetic process	GO:0006633	GLYMA_03G264300,GLYMA_03G237300,GLYMA_03G091000,GLYMA_07G039900,GLYMA_07G007000,GLYMA_07G006900,GLYMA_07G034800,GLYMA_07G034900,GLYMA_07G196800,GLYMA_08G102900,GLYMA_08G189500,GLYMA_08G189600,GLYMA_08G189200,GLYMA_08G189800,GLYMA_08G189400,GLYMA_08G189300,GLYMA_10G153900,GLYMA_10G249100,GLYMA_11G130300,GLYMA_11G130200,GLYMA_12G054700,GLYMA_13G030300,GLYMA_13G075900,GLYMA_13G239000,GLYMA_13G347700…				GO:MF	A. thaliana	ion binding	GO:0043167	AT3G15730,AT1G52570,AT5G25370,AT2G42010,AT4G00240,AT4G11840,AT4G11830,AT4G11850,AT4G35790,AT1G55180
GO:BP	G. max	monocarboxylic acid biosynthetic process	GO:0072330	GLYMA_03G264300,GLYMA_03G237300,GLYMA_03G091000,GLYMA_07G039900,GLYMA_07G007000,GLYMA_07G006900,GLYMA_07G034800,GLYMA_07G034900,GLYMA_07G196800,GLYMA_08G102900,GLYMA_08G189500,GLYMA_08G189600,GLYMA_08G189200,GLYMA_08G189800,GLYMA_08G189400,GLYMA_08G189300,GLYMA_10G153900,GLYMA_10G249100,GLYMA_11G130300,GLYMA_11G130200,GLYMA_12G054700,GLYMA_13G030300,GLYMA_13G075900,GLYMA_13G239000,GLYMA_13G347700…				GO:BP	A. thaliana	phospholipid catabolic process	GO:0009395	AT3G15730,AT1G52570,AT5G25370,AT2G42010,AT4G00240,AT4G11840,AT4G11830,AT4G11850,AT4G35790,AT1G55180,AT3G05630,AT3G16785
GO:BP	G. max	fatty acid metabolic process	GO:0006631	GLYMA_03G264300,GLYMA_03G237300,GLYMA_03G091000,GLYMA_07G039900,GLYMA_07G007000,GLYMA_07G006900,GLYMA_07G034800,GLYMA_07G034900,GLYMA_07G196800,GLYMA_08G102900,GLYMA_08G189500,GLYMA_08G189600,GLYMA_08G189200,GLYMA_08G189800,GLYMA_08G189400,GLYMA_08G189300,GLYMA_10G153900,GLYMA_10G249100,GLYMA_11G130300,GLYMA_11G130200,GLYMA_12G054700,GLYMA_13G030300,GLYMA_13G075900,GLYMA_13G239000,GLYMA_13G347700…				GO:BP	A. thaliana	organophosphate catabolic process	GO:0046434	AT3G15730,AT1G52570,AT5G25370,AT2G42010,AT4G00240,AT4G11840,AT4G11830,AT4G11850,AT4G35790,AT1G55180,AT3G05630,AT3G16785
GO:BP	G. max	monocarboxylic acid metabolic process	GO:0032787	GLYMA_03G264300,GLYMA_03G237300,GLYMA_03G091000,GLYMA_07G039900,GLYMA_07G007000,GLYMA_07G006900,GLYMA_07G034800,GLYMA_07G034900,GLYMA_07G196800,GLYMA_08G102900,GLYMA_08G189500,GLYMA_08G189600,GLYMA_08G189200,GLYMA_08G189800,GLYMA_08G189400,GLYMA_08G189300,GLYMA_10G153900,GLYMA_10G249100,GLYMA_11G130300,GLYMA_11G130200,GLYMA_12G054700,GLYMA_13G030300,GLYMA_13G075900,GLYMA_13G239000,GLYMA_13G347700…				GO:BP	A. thaliana	cellular lipid catabolic process	GO:0044242	AT3G15730,AT1G52570,AT5G25370,AT2G42010,AT4G00240,AT4G11840,AT4G11830,AT4G11850,AT4G35790,AT1G55180,AT3G05630,AT3G16785
GO:BP	G. max	carboxylic acid biosynthetic process	GO:0046394	GLYMA_03G264300,GLYMA_03G237300,GLYMA_03G091000,GLYMA_07G039900,GLYMA_07G007000,GLYMA_07G006900,GLYMA_07G034800,GLYMA_07G034900,GLYMA_07G196800,GLYMA_08G102900,GLYMA_08G189500,GLYMA_08G189600,GLYMA_08G189200,GLYMA_08G189800,GLYMA_08G189400,GLYMA_08G189300,GLYMA_10G153900,GLYMA_10G249100,GLYMA_11G130300,GLYMA_11G130200,GLYMA_12G054700,GLYMA_13G030300,GLYMA_13G075900,GLYMA_13G239000,GLYMA_13G347700…				GO:BP	A. thaliana	phosphatidylcholine metabolic process	GO:0046470	AT3G15730,AT1G52570,AT5G25370,AT4G00240,AT4G11840,AT4G11830,AT4G11850,AT4G35790,AT1G55180
GO:BP	G. max	organic acid biosynthetic process	GO:0016053	GLYMA_03G264300,GLYMA_03G237300,GLYMA_03G091000,GLYMA_07G039900,GLYMA_07G007000,GLYMA_07G006900,GLYMA_07G034800,GLYMA_07G034900,GLYMA_07G196800,GLYMA_08G102900,GLYMA_08G189500,GLYMA_08G189600,GLYMA_08G189200,GLYMA_08G189800,GLYMA_08G189400,GLYMA_08G189300,GLYMA_10G153900,GLYMA_10G249100,GLYMA_11G130300,GLYMA_11G130200,GLYMA_12G054700,GLYMA_13G030300,GLYMA_13G075900,GLYMA_13G239000,GLYMA_13G347700…				GO:BP	A. thaliana	phospholipid metabolic process	GO:0006644	AT3G15730,AT1G52570,AT5G25370,AT2G42010,AT4G00240,AT4G11840,AT4G11830,AT4G11850,AT4G35790,AT1G55180,AT3G05630,AT3G16785
GO:BP	G. max	cellular lipid metabolic process	GO:0044255	GLYMA_03G264300,GLYMA_03G237300,GLYMA_03G091000,GLYMA_07G039900,GLYMA_07G007000,GLYMA_07G006900,GLYMA_07G034800,GLYMA_07G034900,GLYMA_07G196800,GLYMA_08G102900,GLYMA_08G189500,GLYMA_08G189600,GLYMA_08G189200,GLYMA_08G189800,GLYMA_08G189400,GLYMA_08G189300,GLYMA_10G153900,GLYMA_10G249100,GLYMA_11G130300,GLYMA_11G130200,GLYMA_11G197500,GLYMA_12G054700,GLYMA_13G030300,GLYMA_13G075900,GLYMA_13G239000…				GO:BP	A. thaliana	lipid catabolic process	GO:0016042	AT3G15730,AT1G52570,AT5G25370,AT2G42010,AT4G00240,AT4G11840,AT4G11830,AT4G11850,AT4G35790,AT1G55180,AT3G05630,AT3G16785
GO:BP	G. max	lipid biosynthetic process	GO:0008610	GLYMA_03G264300,GLYMA_03G237300,GLYMA_03G091000,GLYMA_07G039900,GLYMA_07G007000,GLYMA_07G006900,GLYMA_07G034800,GLYMA_07G034900,GLYMA_07G196800,GLYMA_08G102900,GLYMA_08G189500,GLYMA_08G189600,GLYMA_08G189200,GLYMA_08G189800,GLYMA_08G189400,GLYMA_08G189300,GLYMA_10G153900,GLYMA_10G249100,GLYMA_11G130300,GLYMA_11G130200,GLYMA_12G054700,GLYMA_13G030300,GLYMA_13G075900,GLYMA_13G239000,GLYMA_13G347700…				GO:BP	A. thaliana	glycerophospholipid metabolic process	GO:0006650	AT3G15730,AT1G52570,AT5G25370,AT4G00240,AT4G11840,AT4G11830,AT4G11850,AT4G35790,AT1G55180,AT3G05630,AT3G16785
GO:BP	G. max	small molecule biosynthetic process	GO:0044283	GLYMA_03G264300,GLYMA_03G237300,GLYMA_03G091000,GLYMA_07G039900,GLYMA_07G007000,GLYMA_07G006900,GLYMA_07G034800,GLYMA_07G034900,GLYMA_07G196800,GLYMA_08G102900,GLYMA_08G189500,GLYMA_08G189600,GLYMA_08G189200,GLYMA_08G189800,GLYMA_08G189400,GLYMA_08G189300,GLYMA_10G153900,GLYMA_10G249100,GLYMA_11G130300,GLYMA_11G130200,GLYMA_12G054700,GLYMA_13G030300,GLYMA_13G075900,GLYMA_13G239000,GLYMA_13G347700…				GO:BP	A. thaliana	glycerolipid metabolic process	GO:0046486	AT3G15730,AT1G52570,AT5G25370,AT4G00240,AT4G11840,AT4G11830,AT4G11850,AT4G35790,AT1G55180,AT3G05630,AT3G16785
GO:BP	G. max	lipid metabolic process	GO:0006629	GLYMA_03G264300,GLYMA_03G237300,GLYMA_03G091000,GLYMA_07G039900,GLYMA_07G007000,GLYMA_07G006900,GLYMA_07G034800,GLYMA_07G034900,GLYMA_07G196800,GLYMA_08G102900,GLYMA_08G189500,GLYMA_08G189600,GLYMA_08G189200,GLYMA_08G189800,GLYMA_08G189400,GLYMA_08G189300,GLYMA_10G153900,GLYMA_10G249100,GLYMA_11G130300,GLYMA_11G130200,GLYMA_11G197500,GLYMA_12G054700,GLYMA_13G030300,GLYMA_13G075900,GLYMA_13G239000…				GO:BP	A. thaliana	organophosphate metabolic process	GO:0019637	AT3G15730,AT1G52570,AT5G25370,AT2G42010,AT4G00240,AT4G11840,AT4G11830,AT4G11850,AT4G35790,AT1G55180,AT3G05630,AT3G16785
GO:BP	G. max	carboxylic acid metabolic process	GO:0019752	GLYMA_03G264300,GLYMA_03G237300,GLYMA_03G091000,GLYMA_07G039900,GLYMA_07G007000,GLYMA_07G006900,GLYMA_07G034800,GLYMA_07G034900,GLYMA_07G196800,GLYMA_08G102900,GLYMA_08G189500,GLYMA_08G189600,GLYMA_08G189200,GLYMA_08G189800,GLYMA_08G189400,GLYMA_08G189300,GLYMA_10G153900,GLYMA_10G249100,GLYMA_11G130300,GLYMA_11G130200,GLYMA_12G054700,GLYMA_13G030300,GLYMA_13G075900,GLYMA_13G239000,GLYMA_13G347700…				GO:BP	A. thaliana	cellular catabolic process	GO:0044248	AT3G15730,AT1G52570,AT5G25370,AT2G42010,AT4G00240,AT4G11840,AT4G11830,AT4G11850,AT4G35790,AT1G55180,AT3G05630,AT3G16785
GO:BP	G. max	oxoacid metabolic process	GO:0043436	GLYMA_03G264300,GLYMA_03G237300,GLYMA_03G091000,GLYMA_07G039900,GLYMA_07G007000,GLYMA_07G006900,GLYMA_07G034800,GLYMA_07G034900,GLYMA_07G196800,GLYMA_08G102900,GLYMA_08G189500,GLYMA_08G189600,GLYMA_08G189200,GLYMA_08G189800,GLYMA_08G189400,GLYMA_08G189300,GLYMA_10G153900,GLYMA_10G249100,GLYMA_11G130300,GLYMA_11G130200,GLYMA_12G054700,GLYMA_13G030300,GLYMA_13G075900,GLYMA_13G239000,GLYMA_13G347700…				GO:BP	A. thaliana	cellular lipid metabolic process	GO:0044255	AT3G15730,AT1G52570,AT5G25370,AT2G42010,AT4G00240,AT4G11840,AT4G11830,AT4G11850,AT4G35790,AT1G55180,AT3G05630,AT3G16785
GO:BP	G. max	organic acid metabolic process	GO:0006082	GLYMA_03G264300,GLYMA_03G237300,GLYMA_03G091000,GLYMA_07G039900,GLYMA_07G007000,GLYMA_07G006900,GLYMA_07G034800,GLYMA_07G034900,GLYMA_07G196800,GLYMA_08G102900,GLYMA_08G189500,GLYMA_08G189600,GLYMA_08G189200,GLYMA_08G189800,GLYMA_08G189400,GLYMA_08G189300,GLYMA_10G153900,GLYMA_10G249100,GLYMA_11G130300,GLYMA_11G130200,GLYMA_12G054700,GLYMA_13G030300,GLYMA_13G075900,GLYMA_13G239000,GLYMA_13G347700…				GO:BP	A. thaliana	lipid metabolic process	GO:0006629	AT3G15730,AT1G52570,AT5G25370,AT2G42010,AT4G00240,AT4G11840,AT4G11830,AT4G11850,AT4G35790,AT1G55180,AT3G05630,AT3G16785
GO:BP	G. max	small molecule metabolic process	GO:0044281	GLYMA_03G264300,GLYMA_03G237300,GLYMA_03G091000,GLYMA_07G039900,GLYMA_07G007000,GLYMA_07G006900,GLYMA_07G034800,GLYMA_07G034900,GLYMA_07G196800,GLYMA_08G102900,GLYMA_08G189500,GLYMA_08G189600,GLYMA_08G189200,GLYMA_08G189800,GLYMA_08G189400,GLYMA_08G189300,GLYMA_10G153900,GLYMA_10G249100,GLYMA_11G130300,GLYMA_11G130200,GLYMA_12G054700,GLYMA_13G030300,GLYMA_13G075900,GLYMA_13G239000,GLYMA_13G347700…				GO:BP	A. thaliana	organic substance catabolic process	GO:1901575	AT3G15730,AT1G52570,AT5G25370,AT2G42010,AT4G00240,AT4G11840,AT4G11830,AT4G11850,AT4G35790,AT1G55180,AT3G05630,AT3G16785
GO:BP	G. max	cellular biosynthetic process	GO:0044249	GLYMA_03G264300,GLYMA_03G237300,GLYMA_03G091000,GLYMA_07G039900,GLYMA_07G007000,GLYMA_07G006900,GLYMA_07G034800,GLYMA_07G034900,GLYMA_07G196800,GLYMA_08G102900,GLYMA_08G189500,GLYMA_08G189600,GLYMA_08G189200,GLYMA_08G189800,GLYMA_08G189400,GLYMA_08G189300,GLYMA_10G153900,GLYMA_10G249100,GLYMA_11G130300,GLYMA_11G130200,GLYMA_12G054700,GLYMA_13G030300,GLYMA_13G075900,GLYMA_13G239000,GLYMA_13G347700…				GO:BP	A. thaliana	catabolic process	GO:0009056	AT3G15730,AT1G52570,AT5G25370,AT2G42010,AT4G00240,AT4G11840,AT4G11830,AT4G11850,AT4G35790,AT1G55180,AT3G05630,AT3G16785
GO:BP	G. max	organic substance biosynthetic process	GO:1901576	GLYMA_03G264300,GLYMA_03G237300,GLYMA_03G091000,GLYMA_07G039900,GLYMA_07G007000,GLYMA_07G006900,GLYMA_07G034800,GLYMA_07G034900,GLYMA_07G196800,GLYMA_08G102900,GLYMA_08G189500,GLYMA_08G189600,GLYMA_08G189200,GLYMA_08G189800,GLYMA_08G189400,GLYMA_08G189300,GLYMA_10G153900,GLYMA_10G249100,GLYMA_11G130300,GLYMA_11G130200,GLYMA_12G054700,GLYMA_13G030300,GLYMA_13G075900,GLYMA_13G239000,GLYMA_13G347700…				GO:BP	A. thaliana	phosphate-containing compound metabolic process	GO:0006796	AT3G15730,AT1G52570,AT5G25370,AT2G42010,AT4G00240,AT4G11840,AT4G11830,AT4G11850,AT4G35790,AT1G55180,AT3G05630,AT3G16785
GO:BP	G. max	biosynthetic process	GO:0009058	GLYMA_03G264300,GLYMA_03G237300,GLYMA_03G091000,GLYMA_07G039900,GLYMA_07G007000,GLYMA_07G006900,GLYMA_07G034800,GLYMA_07G034900,GLYMA_07G196800,GLYMA_08G102900,GLYMA_08G189500,GLYMA_08G189600,GLYMA_08G189200,GLYMA_08G189800,GLYMA_08G189400,GLYMA_08G189300,GLYMA_10G153900,GLYMA_10G249100,GLYMA_11G130300,GLYMA_11G130200,GLYMA_12G054700,GLYMA_13G030300,GLYMA_13G075900,GLYMA_13G239000,GLYMA_13G347700…				GO:BP	A. thaliana	phosphorus metabolic process	GO:0006793	AT3G15730,AT1G52570,AT5G25370,AT2G42010,AT4G00240,AT4G11840,AT4G11830,AT4G11850,AT4G35790,AT1G55180,AT3G05630,AT3G16785
GO:BP	G. max	cellular metabolic process	GO:0044237	GLYMA_03G264300,GLYMA_03G237300,GLYMA_03G091000,GLYMA_07G039900,GLYMA_07G007000,GLYMA_07G006900,GLYMA_07G034800,GLYMA_07G034900,GLYMA_07G196800,GLYMA_08G102900,GLYMA_08G189500,GLYMA_08G189600,GLYMA_08G189200,GLYMA_08G189800,GLYMA_08G189400,GLYMA_08G189300,GLYMA_10G153900,GLYMA_10G249100,GLYMA_11G130300,GLYMA_11G130200,GLYMA_11G197500,GLYMA_12G054700,GLYMA_13G030300,GLYMA_13G075900,GLYMA_13G239000…				GO:BP	A. thaliana	phosphatidic acid metabolic process	GO:0046473	AT4G35790,AT3G05630,AT3G16785
GO:BP	G. max	primary metabolic process	GO:0044238	GLYMA_03G264300,GLYMA_03G237300,GLYMA_03G091000,GLYMA_07G039900,GLYMA_07G007000,GLYMA_07G006900,GLYMA_07G034800,GLYMA_07G034900,GLYMA_07G196800,GLYMA_08G102900,GLYMA_08G189500,GLYMA_08G189600,GLYMA_08G189200,GLYMA_08G189800,GLYMA_08G189400,GLYMA_08G189300,GLYMA_10G153900,GLYMA_10G249100,GLYMA_11G130300,GLYMA_11G130200,GLYMA_11G197500,GLYMA_12G054700,GLYMA_13G030300,GLYMA_13G075900,GLYMA_13G239000…				GO:BP	A. thaliana	membrane lipid metabolic process	GO:0006643	AT5G25370,AT4G11830,AT4G11850,AT3G05630
GO:BP	G. max	organic substance metabolic process	GO:0071704	GLYMA_03G264300,GLYMA_03G237300,GLYMA_03G091000,GLYMA_07G039900,GLYMA_07G007000,GLYMA_07G006900,GLYMA_07G034800,GLYMA_07G034900,GLYMA_07G196800,GLYMA_08G102900,GLYMA_08G189500,GLYMA_08G189600,GLYMA_08G189200,GLYMA_08G189800,GLYMA_08G189400,GLYMA_08G189300,GLYMA_10G153900,GLYMA_10G249100,GLYMA_11G130300,GLYMA_11G130200,GLYMA_11G197500,GLYMA_12G054700,GLYMA_13G030300,GLYMA_13G075900,GLYMA_13G239000…				GO:BP	A. thaliana	phosphatidic acid biosynthetic process	GO:0006654	AT3G05630,AT3G16785
GO:BP	G. max	metabolic process	GO:0008152	GLYMA_03G264300,GLYMA_03G237300,GLYMA_03G091000,GLYMA_07G039900,GLYMA_07G007000,GLYMA_07G006900,GLYMA_07G034800,GLYMA_07G034900,GLYMA_07G196800,GLYMA_08G102900,GLYMA_08G189500,GLYMA_08G189600,GLYMA_08G189200,GLYMA_08G189800,GLYMA_08G189400,GLYMA_08G189300,GLYMA_10G153900,GLYMA_10G249100,GLYMA_11G130300,GLYMA_11G130200,GLYMA_11G197500,GLYMA_12G054700,GLYMA_13G030300,GLYMA_13G075900,GLYMA_13G239000…				GO:BP	A. thaliana	inositol lipid-mediated signaling	GO:0048017	AT3G05630,AT3G16785
GO:BP	G. max	cellular process	GO:0009987	GLYMA_03G264300,GLYMA_03G237300,GLYMA_03G091000,GLYMA_07G039900,GLYMA_07G007000,GLYMA_07G006900,GLYMA_07G034800,GLYMA_07G034900,GLYMA_07G196800,GLYMA_08G102900,GLYMA_08G189500,GLYMA_08G189600,GLYMA_08G189200,GLYMA_08G189800,GLYMA_08G189400,GLYMA_08G189300,GLYMA_10G153900,GLYMA_10G249100,GLYMA_11G130300,GLYMA_11G130200,GLYMA_11G197500,GLYMA_12G054700,GLYMA_13G030300,GLYMA_13G075900,GLYMA_13G239000…				GO:BP	A. thaliana	cellular metabolic process	GO:0044237	AT3G15730,AT1G52570,AT5G25370,AT2G42010,AT4G00240,AT4G11840,AT4G11830,AT4G11850,AT4G35790,AT1G55180,AT3G05630,AT3G16785
GO:CC	G. max	cytoplasm	GO:0005737	GLYMA_03G264300,GLYMA_03G237300,GLYMA_03G091000,GLYMA_07G039900,GLYMA_07G007000,GLYMA_07G006900,GLYMA_07G034800,GLYMA_07G034900,GLYMA_07G196800,GLYMA_08G102900,GLYMA_08G189500,GLYMA_08G189600,GLYMA_08G189200,GLYMA_08G189800,GLYMA_08G189400,GLYMA_08G189300,GLYMA_10G153900,GLYMA_11G130300,GLYMA_11G130200,GLYMA_12G054700,GLYMA_13G030300,GLYMA_13G075900,GLYMA_13G239000,GLYMA_13G347700,GLYMA_13G347800…				GO:BP	A. thaliana	response to stimulus	GO:0050896	AT3G15730,AT1G52570,AT5G25370,AT2G42010,AT4G11830,AT4G11850,AT4G35790,AT1G55180,AT3G05630,AT3G16785
GO:CC	G. max	intracellular anatomical structure	GO:0005622	GLYMA_03G264300,GLYMA_03G237300,GLYMA_03G091000,GLYMA_07G039900,GLYMA_07G007000,GLYMA_07G006900,GLYMA_07G034800,GLYMA_07G034900,GLYMA_07G196800,GLYMA_08G102900,GLYMA_08G189500,GLYMA_08G189600,GLYMA_08G189200,GLYMA_08G189800,GLYMA_08G189400,GLYMA_08G189300,GLYMA_10G153900,GLYMA_11G130300,GLYMA_11G130200,GLYMA_12G054700,GLYMA_13G030300,GLYMA_13G075900,GLYMA_13G239000,GLYMA_13G347700,GLYMA_13G347800…				GO:CC	A. thaliana	plasma membrane	GO:0005886	AT3G15730,AT1G52570,AT5G25370,AT2G42010,AT4G00240,AT4G11840,AT4G11830,AT4G11850,AT4G35790,AT1G55180,AT3G05630,AT3G16785
KEGG	G. max	Linoleic acid metabolism	KEGG:00591	GLYMA_03G264300,GLYMA_03G237300,GLYMA_03G091000,GLYMA_07G039900,GLYMA_07G007000,GLYMA_07G034900,GLYMA_07G196800,GLYMA_08G102900,GLYMA_08G189500,GLYMA_08G189200,GLYMA_08G189800,GLYMA_10G153900,GLYMA_10G249100,GLYMA_11G130300,GLYMA_11G130200,GLYMA_12G054700,GLYMA_13G030300,GLYMA_13G239000,GLYMA_13G347700,GLYMA_13G347500,GLYMA_15G026300,GLYMA_15G026400,GLYMA_16G008700,GLYMA_19G263300,GLYMA_20G053700…				GO:CC	A. thaliana	cell periphery	GO:0071944	AT3G15730,AT1G52570,AT5G25370,AT2G42010,AT4G00240,AT4G11840,AT4G11830,AT4G11850,AT4G35790,AT1G55180,AT3G05630,AT3G16785
KEGG	G. max	alpha-Linolenic acid metabolism	KEGG:00592	GLYMA_03G264300,GLYMA_03G091000,GLYMA_07G039900,GLYMA_07G196800,GLYMA_08G102900,GLYMA_11G130300,GLYMA_11G130200,GLYMA_12G054700,GLYMA_13G030300,GLYMA_13G239000,GLYMA_16G008700,GLYMA_19G263300,GLYMA_20G053700,GLYMA_20G054000,GLYMA_20G054100				GO:CC	A. thaliana	membrane	GO:0016020	AT3G15730,AT1G52570,AT5G25370,AT2G42010,AT4G00240,AT4G11840,AT4G11830,AT4G11850,AT4G35790,AT1G55180,AT3G05630,AT3G16785
								KEGG	A. thaliana	Ether lipid metabolism	KEGG:00565	AT3G15730,AT1G52570,AT5G25370,AT2G42010,AT4G00240,AT4G11840,AT4G11830,AT4G11850,AT4G35790,AT1G55180,AT3G05630,AT3G16785
								KEGG	A. thaliana	Glycerophospholipid metabolism	KEGG:00564	AT3G15730,AT1G52570,AT5G25370,AT2G42010,AT4G00240,AT4G11840,AT4G11830,AT4G11850,AT4G35790,AT1G55180,AT3G05630,AT3G16785
								KEGG	A. thaliana	Endocytosis	KEGG:04144	AT3G15730,AT1G52570,AT5G25370,AT2G42010,AT4G00240,AT4G11840,AT4G11830,AT4G11850,AT4G35790,AT1G55180,AT3G05630,AT3G16785
								KEGG	A. thaliana	Biosynthesis of secondary metabolites	KEGG:01110	AT3G15730,AT1G52570,AT5G25370,AT2G42010,AT4G00240,AT4G11840,AT4G11830,AT4G11850,AT4G35790,AT1G55180,AT3G05630,AT3G16785
								KEGG	A. thaliana	Metabolic pathways	KEGG:01100	AT3G15730,AT1G52570,AT5G25370,AT2G42010,AT4G00240,AT4G11840,AT4G11830,AT4G11850,AT4G35790,AT1G55180,AT3G05630,AT3G16785

## Sheet: SI-7
SI-7 The homologs identified in sesame variety improved Baizhima for Zhongzhi13 (refseq) gene sequences corresponding to lipoxygenases, phospholipase D, oleosin and TAG-lipases included in the study
Baizhima_imporvd Zhongzhi13 homologs	Family
Sesame04607	LOX
Zhongzhi13_06349	LOX
Sesame10700	LOX
Zhongzhi13_15102	LOX
Sesame13785	LOX
Zhongzhi13_20009	LOX
Zhongzhi13_15144	LOX
Sesame10736	LOX
Zhongzhi13_15143	LOX
Sesame19010	LOX
Zhongzhi13_26233	LOX
Sesame14202	LOX
Zhongzhi13_20436	LOX
Sesame18308	LOX
Zhongzhi13_24765	LOX
Sesame04794	TGAL
Zhongzhi13_06569	TGAL
Sesame07006	LOX
Zhongzhi13_32243	LOX
Sesame16126	LOX
SIN_1005154	LOX
Sesame06268	TGAL
Zhongzhi13_08222	TGAL
Sesame07869	TGAL
Zhongzhi13_10957	TGAL
Sesame14701	TGAL
Zhongzhi13_21255	TGAL
Sesame17654	TGAL
Zhongzhi13_23829	TGAL
Zhongzhi13_32047	TGAL
Sesame21048	TGAL
Sesame21049	TGAL
Zhongzhi13_28667	TGAL
Sesame09521	PLD
Sesame03831	TGAL
Sesame19121	TGAL
Sesame18250	PLD
Zhongzhi13_24646	PLD
Sesame03799	PLD
Zhongzhi13_05077	PLD
Sesame19187	PLD
Zhongzhi13_26415	PLD
Sesame01627	TGAL
Sesame17568	OLe
Zhongzhi13_23921	OLE
Zhongzhi13_32113	OLE
Sesame04148	OLE
Zhongzhi13_05546	OLE
Sesame21756	OLE
SIN_1014288	OLE
Sesame08727	OLE
Zhongzhi13_12429	OLE
Sesame04740	OLE
SIN_1017447	OLE
Zhongzhi13_14219	OLE
Sesame12368	OLE
Sesame07033	OLE
Zhongzhi13_09571	OLE
Sesame18756	TGAL
Sesame01073	PLD
Zhongzhi13_01853	PLD
Sesame05115	PLD
Zhongzhi13_06936	PLD
Sesame08143	PLD
Zhongzhi13_11817	PLD
Sesame00026	PLD
Zhongzhi13_00038	PLD
Sesame04538	PLD
Zhongzhi13_06287	PLD
Sesame00422	PLD
Zhongzhi13_01075	PLD
Sesame10190	PLD
Zhongzhi13_14526	PLD
Sesame01756	PLD
Zhongzhi13_02558	PLD
Sesame16707	PLD
Zhongzhi13_23098	PLD
Sesame05888	PLD
Zhongzhi13_07814	PLD
Sesame11366	PLD
Zhongzhi13_16584	PLD

## Sheet: SI-8
SI-8 The expression patterns of lipoxygenases (A), phospholipase D (B), oleosin (C) and TAG-lipases (D) in different tissues of G.hirsutum, S. indicum, G. max and A. thaliana. The final selection status of the individual genes are represented by colours where green represents ω>1 and α =positive (positive selection) ; blue represents ω<1 and α =positive and red represents ω<1 and α =negative (pur…
SI-8A Lipoxygenases															SI-8B Phospholipase D															SI-8C Oleosin
LOX	Species	Tissue	FPKM		LOX	Species	Tissue	FPKM		LOX	Species	Tissue	FPKM		PLD	Species	Tissue	FPKM		PLD	Species	Tissue	FPKM		PLD	Species	Tissue	FPKM		OLE		Tissue	FPKM		OLE		Tissue	FPKM		OLE	Species	Tissue	FPKM		Gene_name	Family	Species	Chr_loc	FPKM
Sesame16126	S. indicum	Meristem	261.68		Gohir.D12G263833	G. hirsutum	Seed	20.9401		Glyma.13G030300	G. max	Germinating_cotyledons	1724.71		Sesame05888	S. indicum	Meristem	146.923		Gohir.A10G074400	G. hirsutum	Seed	21.0473		Glyma.08G211700	G. max	Germinating_cotyledons	3.85055		Gohir.A09G028800	G. hirsutum	Seed	2119.99		Sesame12368	S. indicum	Meristem	98.2169		Glyma.04G077600	G. max	Germinating_cotyledons	0		AT3G01570	OLE	A. thaliana	Chr3:221938-222827	2116.68
Sesame10736	S. indicum	Meristem	126.175		Gohir.D08G021900	G. hirsutum	Seed	13.4009		Glyma.13G347700	G. max	Germinating_cotyledons	93.1587		Sesame05115	S. indicum	Meristem	73.5623		Gohir.D12G058300	G. hirsutum	Seed	20.704		Glyma.13G364900	G. max	Germinating_cotyledons	2.01987		Gohir.D09G028300	G. hirsutum	Seed	1000.01		Sesame08727	S. indicum	Meristem	20.7407		Glyma.05G004300	G. max	Germinating_cotyledons	0		AT5G40420	OLEO2	A. thaliana	Chr5:16173339-16174783	1373.22
Sesame13785	S. indicum	Meristem	52.2568		Gohir.A08G011400	G. hirsutum	Seed	9.3234		Glyma.07G007000	G. max	Germinating_cotyledons	56.5535		Sesame08143	S. indicum	Meristem	57.0159		Gohir.A12G058400	G. hirsutum	Seed	19.1979		Glyma.01G215100	G. max	Germinating_cotyledons	0.669698		Gohir.A05G254400	G. hirsutum	Seed	993.919		Sesame04740	S. indicum	Meristem	13.246		Glyma.05G013800	G. max	Germinating_cotyledons	0		AT4G25140	OLEO1	A. thaliana	Chr4:12900429-12901577	787.714
Sesame14202	S. indicum	Meristem	24.8276		Gohir.A10G054600	G. hirsutum	Seed	3.57318		Glyma.15G026500	G. max	Germinating_cotyledons	39.4902		Sesame16707	S. indicum	Meristem	34.4645		Gohir.D10G076900	G. hirsutum	Seed	18.7003		Glyma.07G031100	G. max	Germinating_cotyledons	0.399345		Gohir.D05G256000	G. hirsutum	Seed	676.643		Sesame07033	S. indicum	Meristem	8.79008		Glyma.06G078700	G. max	Germinating_cotyledons	0		AT3G27660	OLEO4	A. thaliana	Chr3:10243243-10245023	325.634
Sesame18308	S. indicum	Meristem	14.2262		Gohir.A08G210200	G. hirsutum	Seed	1.96944		Glyma.14G173500	G. max	Germinating_cotyledons	31.8788		Sesame00422	S. indicum	Meristem	29.8755		Gohir.A10G167300	G. hirsutum	Seed	6.56854		Glyma.15G152100	G. max	Germinating_cotyledons	0.287007		Gohir.D07G048200	G. hirsutum	Seed	326.337		Sesame21756	S. indicum	Meristem	1.50702		Glyma.06G209900	G. max	Germinating_cotyledons	0		AT5G56100	OLE	A. thaliana	Chr5:22716916-22717849	294.658
Sesame07006	S. indicum	Meristem	11.5285		Gohir.A09G072601	G. hirsutum	Seed	1.76483		Glyma.15G026400	G. max	Germinating_cotyledons	30.0222		Sesame19187	S. indicum	Meristem	7.0221		Gohir.A01G033100	G. hirsutum	Seed	4.19641		Glyma.09G041400	G. max	Germinating_cotyledons	0.277182		Gohir.D07G229400	G. hirsutum	Seed	237.836		Sesame04148	S. indicum	Meristem	1.25234		Glyma.10G193900	G. max	Germinating_cotyledons	0		AT2G25890	OLE	A. thaliana	Chr2:11037302-11038179	285.727
Sesame19010	S. indicum	Meristem	11.5211		Gohir.D05G126700	G. hirsutum	Seed	1.64365		Glyma.16G096200	G. max	Germinating_cotyledons	29.9689		Sesame01756	S. indicum	Meristem	6.46575		Gohir.A11G084300	G. hirsutum	Seed	2.7144		Glyma.01G162100	G. max	Germinating_cotyledons	0		Gohir.D10G086700	G. hirsutum	Seed	154.522		Sesame12368	S. indicum	Leaf	58.7367		Glyma.16G071800	G. max	Germinating_cotyledons	0		AT3G15730	PLDALPHA1	A. thaliana	Chr3:5330193-5333745	125.987
Sesame04607	S. indicum	Meristem	11.4281		Gohir.D10G056600	G. hirsutum	Seed	1.11215		Glyma.04G105900	G. max	Germinating_cotyledons	23.2751		Sesame09521	S. indicum	Meristem	4.70137		Gohir.D01G023499	G. hirsutum	Seed	1.76844		Glyma.02G093500	G. max	Germinating_cotyledons	0		Gohir.A07G222700	G. hirsutum	Seed	150.007		Sesame08727	S. indicum	Leaf	15.4209		Glyma.17G122000	G. max	Germinating_cotyledons	0		AT5G51210	OLEO3	A. thaliana	Chr5:20820067-20820944	62.5648
Sesame10736	S. indicum	Leaf	200.283		Gohir.A05G125866	G. hirsutum	Seed	2.73296		Glyma.13G347800	G. max	Germinating_cotyledons	20.5291		Sesame03799	S. indicum	Meristem	4.61189		Gohir.D11G088400	G. hirsutum	Seed	1.41591		Glyma.03G018900	G. max	Germinating_cotyledons	0		Gohir.A07G043800	G. hirsutum	Seed	127.304		Sesame04740	S. indicum	Leaf	5.73666		Glyma.18G280050	G. max	Germinating_cotyledons	0		AT1G48990	OLE	A. thaliana	Chr1:18121433-18122155	59.887
Sesame04607	S. indicum	Leaf	156.801		Gohir.A05G125700	G. hirsutum	Seed	1.33912		Glyma.04G105500	G. max	Germinating_cotyledons	10.6158		Sesame01073	S. indicum	Meristem	2.47985		Gohir.D01G095200	G. hirsutum	Seed	1.19847		Glyma.04G020400	G. max	Germinating_cotyledons	0		Gohir.A06G090900	G. hirsutum	Seed	112.86		Sesame07033	S. indicum	Leaf	1.32207		Glyma.19G004800	G. max	Germinating_cotyledons	0		AT4G35790	PLDDELTA	A. thaliana	Chr4:16955414-16960407	54.8419
Sesame16126	S. indicum	Leaf	67.1737		Gohir.A13G108000	G. hirsutum	Seed	0.562272		Glyma.15G026300	G. max	Germinating_cotyledons	3.4353		Sesame04538	S. indicum	Meristem	1.73879		Gohir.A01G108800	G. hirsutum	Seed	0.621309		Glyma.04G067100	G. max	Germinating_cotyledons	0		Gohir.D06G089800	G. hirsutum	Seed	62.9637		Sesame04148	S. indicum	Leaf	0		Glyma.20G196600	G. max	Germinating_cotyledons	0		AT5G04040	SDP1	A. thaliana	Chr5:1089341-1093204	24.4022
Sesame18308	S. indicum	Leaf	56.3341		Gohir.D05G070100	G. hirsutum	Seed	0.424883		Glyma.12G054700	G. max	Germinating_cotyledons	2.23959		Sesame18250	S. indicum	Meristem	1.3673		Gohir.A06G101800	G. hirsutum	Seed	0.593617		Glyma.05G168300	G. max	Germinating_cotyledons	0		Gohir.D11G006600	G. hirsutum	Seed	28.1358		Sesame17568	S. indicum	Leaf	0							AT3G18570	OLE	A. thaliana	Chr3:6395789-6396624	23.3492
Sesame13785	S. indicum	Leaf	49.3676		Gohir.D02G151700	G. hirsutum	Seed	0.308686		Glyma.07G007102	G. max	Germinating_cotyledons	1.97648		Sesame00026	S. indicum	Meristem	0.987831		Gohir.D11G088200	G. hirsutum	Seed	0.420721		Glyma.06G020500	G. max	Germinating_cotyledons	0		Gohir.A11G007500	G. hirsutum	Seed	26.191		Sesame21756	S. indicum	Leaf	0							AT4G11830	PLDGAMMA2	A. thaliana	Chr4:7115680-7121919	22.7894
Sesame19010	S. indicum	Leaf	17.1829		Gohir.D02G038000	G. hirsutum	Seed	0.303073		Glyma.20G054000	G. max	Germinating_cotyledons	1.48783		Sesame10190	S. indicum	Meristem	0.869511		Gohir.D03G005200	G. hirsutum	Seed	0.395148		Glyma.06G068600	G. max	Germinating_cotyledons	0		Gohir.D12G265400	G. hirsutum	Seed	25.5859		Sesame12368	S. indicum	Stem	79.1593							AT1G55020	LOX1	A. thaliana	Chr1:20525653-20530468	22.5573
Sesame07006	S. indicum	Leaf	3.32009		Gohir.A08G210400	G. hirsutum	Seed	0.291161		Glyma.11G130200	G. max	Germinating_cotyledons	1.4873		Sesame00422	S. indicum	Leaf	118.094		Gohir.D03G056600	G. hirsutum	Seed	0.3497		Glyma.07G010900	G. max	Germinating_cotyledons	0		Gohir.A10G102500	G. hirsutum	Seed	12.3819		Sesame04740	S. indicum	Stem	7.53894							AT3G57140	SDP1-LIKE	A. thaliana	Chr3:21150241-21153636	9.60724
Sesame14202	S. indicum	Leaf	1.84913		Gohir.D09G072200	G. hirsutum	Seed	0.250176		Glyma.07G006750	G. max	Germinating_cotyledons	1.33237		Sesame05115	S. indicum	Leaf	111.517		Gohir.D07G036200	G. hirsutum	Seed	0.320032		Glyma.08G126700	G. max	Germinating_cotyledons	0		Gohir.A13G129600	G. hirsutum	Seed	11.8735		Sesame08727	S. indicum	Stem	2.58674							AT2G42010	PLDBETA1	A. thaliana	Chr2:17532812-17538628	7.57284
Sesame10700	S. indicum	Leaf	1.47314		Gohir.A02G031300	G. hirsutum	Seed	0.123824		Glyma.08G189600	G. max	Germinating_cotyledons	0.736168		Sesame08143	S. indicum	Leaf	75.1411		Gohir.A02G174700	G. hirsutum	Seed	0.301445		Glyma.10G150250	G. max	Germinating_cotyledons	0		Gohir.A12G265200	G. hirsutum	Seed	11.4834		Sesame04148	S. indicum	Stem	0							AT1G67560	LOX6	A. thaliana	Chr1:25319803-25324581	7.3442
Sesame10738	S. indicum	Leaf	0		Gohir.1Z049458	G. hirsutum	Seed	0.128111		Glyma.08G189300	G. max	Germinating_cotyledons	0.708269		Sesame16707	S. indicum	Leaf	24.5455		Gohir.D05G056800	G. hirsutum	Seed	0.28363		Glyma.11G081500	G. max	Germinating_cotyledons	0		Gohir.D05G046400	G. hirsutum	Seed	10.7944		Sesame07033	S. indicum	Stem	0							AT3G16785	PLDP1	A. thaliana	Chr3:5710888-5719192	7.28181
Sesame04607	S. indicum	Stem	182.955		Gohir.A09G215000	G. hirsutum	Seed	0.127522		Glyma.16G008700	G. max	Germinating_cotyledons	0.66738		Sesame01756	S. indicum	Leaf	23.4563		Gohir.D06G103800	G. hirsutum	Seed	0.213777		Glyma.14G139200	G. max	Germinating_cotyledons	0		Gohir.D09G046500	G. hirsutum	Seed	1.99783		Sesame17568	S. indicum	Stem	0							AT4G11840	PLDGAMMA3	A. thaliana	Chr4:7121964-7126317	5.70808
Sesame18308	S. indicum	Stem	77.9362		Gohir.A02G143900	G. hirsutum	Seed	0.343587		Glyma.13G347600	G. max	Germinating_cotyledons	0.256424		Sesame09521	S. indicum	Leaf	16.6757		Gohir.D08G196000	G. hirsutum	Seed	0.115911		Glyma.15G023500	G. max	Germinating_cotyledons	0		Gohir.A05G044800	G. hirsutum	Seed	0.809917		Sesame21756	S. indicum	Stem	0							AT5G61610	AT5G61610	A. thaliana	Chr5:24770045-24771401	5.40008
Sesame16126	S. indicum	Stem	62.4696		Gohir.A03G128200	G. hirsutum	Seed	0.0172438		Glyma.03G091000	G. max	Germinating_cotyledons	0		Sesame03799	S. indicum	Leaf	6.61957		Gohir.A02G051300	G. hirsutum	Seed	0.0846432		Glyma.18G288600	G. max	Germinating_cotyledons	0		Gohir.A01G148918	G. hirsutum	Seed	0.306783		Sesame17568	S. indicum	Seed	11746.5							AT1G55180	PLDEPSILON	A. thaliana	Chr1:20585007-20587723	4.44095
Sesame13785	S. indicum	Stem	25.9034		Gohir.1Z049323	G. hirsutum	Seed	0.0176766		Glyma.03G237300	G. max	Germinating_cotyledons	0		Sesame19187	S. indicum	Leaf	6.51732		Gohir.D02G056200	G. hirsutum	Seed	0.0681994							Gohir.D13G132800	G. hirsutum	Seed	0.124955		Sesame07033	S. indicum	Seed	3522.48							AT4G11850	PLDGAMMA1	A. thaliana	Chr4:7129122-7133385	4.27337
Sesame19010	S. indicum	Stem	18.6268		Gohir.A12G093600	G. hirsutum	Seed	0		Glyma.03G264300	G. max	Germinating_cotyledons	0		Sesame05888	S. indicum	Leaf	2.53651		Gohir.A12G027500	G. hirsutum	Seed	0.0615589							Gohir.D07G024050	G. hirsutum	Seed	0		Sesame04148	S. indicum	Seed	1402.49							AT1G52570	PLDALPHA2	A. thaliana	Chr1:19583616-19587531	2.69648
Sesame10736	S. indicum	Stem	12.7897		Gohir.D12G096200	G. hirsutum	Seed	0		Glyma.07G034900	G. max	Germinating_cotyledons	0		Sesame00026	S. indicum	Leaf	1.207		Gohir.A08G177600	G. hirsutum	Seed	0.0497012							Gohir.A07G022188	G. hirsutum	Seed	0		Sesame12368	S. indicum	Seed	735.994							AT3G05630	PLDP2	A. thaliana	Chr3:1635193-1640357	1.07884
Sesame07006	S. indicum	Stem	4.94592		Gohir.D13G111000	G. hirsutum	Seed	0		Glyma.08G102900	G. max	Germinating_cotyledons	0		Sesame10190	S. indicum	Leaf	0.856672		Gohir.D06G192400	G. hirsutum	Seed	0.0412084							Gohir.D01G141400	G. hirsutum	Seed	0		Sesame08727	S. indicum	Seed	34.6974							AT4G00240	PLDBETA2	A. thaliana	Chr4:106249-111005	0.880898
Sesame14202	S. indicum	Stem	1.28926		Gohir.A11G200200	G. hirsutum	Seed	0		Glyma.08G189100	G. max	Germinating_cotyledons	0		Sesame04538	S. indicum	Leaf	0.847547		Gohir.A05G054200	G. hirsutum	Seed	0.0198991							Gohir.A09G045000	G. hirsutum	Seed	0		Sesame21756	S. indicum	Seed	30.6417							AT5G07510	OLE	A. thaliana	Chr5:2377702-2378829	0.520193
Sesame10700	S. indicum	Stem	0.437773		Gohir.D09G217500	G. hirsutum	Seed	0		Glyma.08G189400	G. max	Germinating_cotyledons	0		Sesame18250	S. indicum	Leaf	0.256954		Gohir.A11G270400	G. hirsutum	Seed	0							Gohir.D01G141400	G. hirsutum	Leaf	9.01707		Sesame04740	S. indicum	Seed	7.91343							AT3G22400	LOX5	A. thaliana	Chr3:7926727-7931351	0.435643
Sesame10738	S. indicum	Stem	0		Gohir.A05G067300	G. hirsutum	Seed	0		Glyma.08G189500	G. max	Germinating_cotyledons	0		Sesame11366	S. indicum	Leaf	0.0174208		Gohir.D07G031900	G. hirsutum	Seed	0							Gohir.A01G148918	G. hirsutum	Leaf	1.56362		Sesame12368	S. indicum	Flower	64.9522							AT5G25370	PLDALPHA3	A. thaliana	Chr5:8803828-8807783	0.323586
Sesame04607	S. indicum	Seed	25.3926		Gohir.A07G196300	G. hirsutum	Seed	0		Glyma.08G189700	G. max	Germinating_cotyledons	0		Sesame01073	S. indicum	Leaf	0		Gohir.D11G280550	G. hirsutum	Seed	0							Gohir.D09G028300	G. hirsutum	Leaf	1.20237		Sesame04740	S. indicum	Flower	7.96494							AT1G72520	LOX4	A. thaliana	Chr1:27308512-27312756	0.20685
Sesame14202	S. indicum	Seed	18.4386		Gohir.A08G047800	G. hirsutum	Seed	0		Glyma.08G189800	G. max	Germinating_cotyledons	0		Sesame05115	S. indicum	Stem	133.742		Gohir.D10G173400	G. hirsutum	Seed	0							Gohir.A11G007500	G. hirsutum	Leaf	0.937327		Sesame08727	S. indicum	Flower	4.33209							AT1G17420	LOX3	A. thaliana	Chr1:5977322-5981521	0.0339979
Sesame07006	S. indicum	Seed	9.84221		Gohir.D07G098700	G. hirsutum	Seed	0		Glyma.10G153900	G. max	Germinating_cotyledons	0		Sesame08143	S. indicum	Stem	87.238		Gohir.A07G027800	G. hirsutum	Seed	0							Gohir.A06G090900	G. hirsutum	Leaf	0.717396		Sesame07033	S. indicum	Flower	3.85654							AT3G45140	LOX2	A. thaliana	Chr3:16525244-16529352	0
Sesame18308	S. indicum	Seed	7.27759		Gohir.A07G094200	G. hirsutum	Seed	0		Glyma.10G249100	G. max	Germinating_cotyledons	0		Sesame00422	S. indicum	Stem	76.1033		Gohir.A07G032950	G. hirsutum	Seed	0							Gohir.D11G006600	G. hirsutum	Leaf	0.605842		Sesame04148	S. indicum	Flower	0							AT5G07520	OLE	A. thaliana	Chr5:2379897-2381317	0
Sesame13785	S. indicum	Seed	5.87012		Gohir.D11G222800	G. hirsutum	Seed	0		Glyma.11G130300	G. max	Germinating_cotyledons	0		Sesame16707	S. indicum	Stem	16.6159		Gohir.D05G257000	G. hirsutum	Seed	0							Gohir.D10G086700	G. hirsutum	Leaf	0.522672		Sesame17568	S. indicum	Flower	0							AT5G07530	OLE	A. thaliana	Chr5:2382380-2384525	0
Sesame16126	S. indicum	Seed	5.19657		Gohir.A08G048132	G. hirsutum	Seed	0		Glyma.11G197500	G. max	Germinating_cotyledons	0		Sesame01756	S. indicum	Stem	12.915		Gohir.A11G084000	G. hirsutum	Seed	0							Gohir.A09G028800	G. hirsutum	Leaf	0.295082		Sesame21756	S. indicum	Flower	0							AT5G07560	OLE	A. thaliana	Chr5:2390206-2391439	0
Sesame19010	S. indicum	Seed	0.175929		Gohir.D07G202700	G. hirsutum	Seed	0		Glyma.13G075900	G. max	Germinating_cotyledons	0		Sesame09521	S. indicum	Stem	12.1522		Gohir.A06G185800	G. hirsutum	Seed	0							Gohir.A12G265200	G. hirsutum	Leaf	0.261336		Sesame17568	S. indicum	Husk	2179.65							AT5G07550	OLE	A. thaliana	Chr5:2388224-2389249	0
Sesame10700	S. indicum	Seed	0.0188814		Gohir.D08G058200	G. hirsutum	Seed	0		Glyma.15G074333	G. max	Germinating_cotyledons	0		Sesame05888	S. indicum	Stem	3.46559		Gohir.A02G115700	G. hirsutum	Seed	0							Gohir.D07G229400	G. hirsutum	Leaf	0.193709		Sesame07033	S. indicum	Husk	811.706							AT5G07540	OLE	A. thaliana	Chr5:2385899-2387249	0
Sesame10736	S. indicum	Seed	0		Gohir.D06G210700	G. hirsutum	Seed	0		Glyma.15G074267	G. max	Germinating_cotyledons	0		Sesame19187	S. indicum	Stem	2.28775		Gohir.A05G255500	G. hirsutum	Seed	0							Gohir.D05G256000	G. hirsutum	Leaf	0.0919466		Sesame04148	S. indicum	Husk	518.16							AT5G07600	OLE	A. thaliana	Chr5:2404538-2405557	0
Sesame10738	S. indicum	Seed	0		Gohir.A06G210300	G. hirsutum	Seed	0		Glyma.16G082600	G. max	Germinating_cotyledons	0		Sesame03799	S. indicum	Stem	2.18567		Gohir.A07G036150	G. hirsutum	Seed	0							Gohir.A05G254400	G. hirsutum	Leaf	0.0873501		Sesame12368	S. indicum	Husk	255.451							AT5G07571	OLE	A. thaliana	Chr5:2396431-2397423	0
Sesame13785	S. indicum	Flower	84.34		Gohir.A08G048066	G. hirsutum	Seed	0		Glyma.20G054100	G. max	Germinating_cotyledons	0		Sesame00026	S. indicum	Stem	0.752289		Gohir.A12G103150	G. hirsutum	Seed	0							Gohir.A05G044800	G. hirsutum	Leaf	0		Sesame04740	S. indicum	Husk	24.0096
Sesame16126	S. indicum	Flower	81.8712		Gohir.D08G227100	G. hirsutum	Seed	0		Glyma.20G053700	G. max	Germinating_cotyledons	0		Sesame04538	S. indicum	Stem	0.565487		Gohir.D12G026900	G. hirsutum	Seed	0							Gohir.D05G046400	G. hirsutum	Leaf	0		Sesame08727	S. indicum	Husk	8.87602
Sesame10736	S. indicum	Flower	74.7407		Gohir.D03G036700	G. hirsutum	Seed	0		Glyma.20G144600	G. max	Germinating_cotyledons	0		Sesame18250	S. indicum	Stem	0.0484858		Gohir.D12G106400	G. hirsutum	Seed	0							Gohir.D06G089800	G. hirsutum	Leaf	0		Sesame21756	S. indicum	Husk	1.10338
Sesame14202	S. indicum	Flower	69.6333		Gohir.A06G210400	G. hirsutum	Seed	0		Glyma.20G234400	G. max	Germinating_cotyledons	0		Sesame10190	S. indicum	Stem	0.0158327		Gohir.D10G076900	G. hirsutum	Leaf	61.3269							Gohir.A07G022188	G. hirsutum	Leaf	0
Sesame04607	S. indicum	Flower	42.959		Gohir.D06G210600	G. hirsutum	Seed	0		Glyma.U039300	G. max	Germinating_cotyledons	0		Sesame01073	S. indicum	Stem	0		Gohir.A10G074400	G. hirsutum	Leaf	50.8527							Gohir.A07G043800	G. hirsutum	Leaf	0
Sesame18308	S. indicum	Flower	11.3324		Gohir.A08G210150	G. hirsutum	Seed	0							Sesame11366	S. indicum	Stem	0		Gohir.D03G005200	G. hirsutum	Leaf	32.4031							Gohir.A07G222700	G. hirsutum	Leaf	0
Sesame19010	S. indicum	Flower	7.7038		Gohir.D08G087450	G. hirsutum	Seed	0							Sesame16707	S. indicum	Seed	55.5661		Gohir.A02G174700	G. hirsutum	Leaf	9.91941							Gohir.D07G024050	G. hirsutum	Leaf	0
Sesame07006	S. indicum	Flower	1.71091		Gohir.D08G227051	G. hirsutum	Seed	0							Sesame05115	S. indicum	Seed	27.8101		Gohir.A11G084300	G. hirsutum	Leaf	7.36481							Gohir.D07G048200	G. hirsutum	Leaf	0
Sesame10700	S. indicum	Flower	0.100921		Gohir.D08G227200	G. hirsutum	Seed	0							Sesame08143	S. indicum	Seed	12.2246		Gohir.D12G058300	G. hirsutum	Leaf	7.06808							Gohir.A09G045000	G. hirsutum	Leaf	0
Sesame10738	S. indicum	Flower	0		Gohir.A09G072450	G. hirsutum	Seed	0							Sesame01756	S. indicum	Seed	7.98874		Gohir.D11G088400	G. hirsutum	Leaf	4.27502							Gohir.D09G046500	G. hirsutum	Leaf	0
Sesame10736	S. indicum	Husk	89.3335		Gohir.A12G197500	G. hirsutum	Seed	0							Sesame03799	S. indicum	Seed	6.9009		Gohir.A01G033100	G. hirsutum	Leaf	4.11324							Gohir.A10G102500	G. hirsutum	Leaf	0
Sesame16126	S. indicum	Husk	56.6089		Gohir.D12G200000	G. hirsutum	Seed	0							Sesame05888	S. indicum	Seed	5.49019		Gohir.A12G058400	G. hirsutum	Leaf	3.77475							Gohir.D12G265400	G. hirsutum	Leaf	0
Sesame04607	S. indicum	Husk	51.792		Gohir.D13G108066	G. hirsutum	Seed	0							Sesame09521	S. indicum	Seed	3.77508		Gohir.A02G051300	G. hirsutum	Leaf	3.06498							Gohir.A13G129600	G. hirsutum	Leaf	0
Sesame18308	S. indicum	Husk	49.2392		Gohir.D05G070100	G. hirsutum	Leaf	211.148							Sesame00422	S. indicum	Seed	2.13918		Gohir.D10G173400	G. hirsutum	Leaf	2.50538							Gohir.D13G132800	G. hirsutum	Leaf	0
Sesame13785	S. indicum	Husk	23.6184		Gohir.D12G263833	G. hirsutum	Leaf	24.3607							Sesame19187	S. indicum	Seed	1.79347		Gohir.A10G167300	G. hirsutum	Leaf	2.26096							Gohir.D07G048200	G. hirsutum	Stem	9.749
Sesame19010	S. indicum	Husk	8.40218		Gohir.A05G125700	G. hirsutum	Leaf	14.0182							Sesame18250	S. indicum	Seed	0.590904		Gohir.D07G036200	G. hirsutum	Leaf	2.21908							Gohir.D10G086700	G. hirsutum	Stem	8.56579
Sesame14202	S. indicum	Husk	4.63711		Gohir.D05G126700	G. hirsutum	Leaf	12.157							Sesame10190	S. indicum	Seed	0.534778		Gohir.D01G023499	G. hirsutum	Leaf	1.63079							Gohir.D01G141400	G. hirsutum	Stem	7.98591
Sesame07006	S. indicum	Husk	4.07443		Gohir.D08G021900	G. hirsutum	Leaf	5.61864							Sesame04538	S. indicum	Seed	0.257806		Gohir.D11G088200	G. hirsutum	Leaf	1.46967							Gohir.D09G028300	G. hirsutum	Stem	3.09929
Sesame10700	S. indicum	Husk	0.219898		Gohir.D02G151700	G. hirsutum	Leaf	5.13504							Sesame11366	S. indicum	Seed	0.205411		Gohir.D05G056800	G. hirsutum	Leaf	1.44242							Gohir.A01G148918	G. hirsutum	Stem	2.64608
Sesame10738	S. indicum	Husk	0		Gohir.A08G011400	G. hirsutum	Leaf	4.89502							Sesame00026	S. indicum	Seed	0		Gohir.D02G056200	G. hirsutum	Leaf	1.09501							Gohir.D09G046500	G. hirsutum	Stem	2.51637
					Gohir.D10G056600	G. hirsutum	Leaf	3.18614							Sesame01073	S. indicum	Seed	0		Gohir.A07G032950	G. hirsutum	Leaf	0.704596							Gohir.D07G229400	G. hirsutum	Stem	0.840442
					Gohir.A13G108000	G. hirsutum	Leaf	2.24163							Sesame05115	S. indicum	Flower	126.719		Gohir.D03G056600	G. hirsutum	Leaf	0.304144							Gohir.A10G102500	G. hirsutum	Stem	0.810622
					Gohir.A10G054600	G. hirsutum	Leaf	2.04127							Sesame08143	S. indicum	Flower	113.19		Gohir.D07G031900	G. hirsutum	Leaf	0.289896							Gohir.A13G129600	G. hirsutum	Stem	0.756091
					Gohir.A03G128200	G. hirsutum	Leaf	0.707974							Sesame00422	S. indicum	Flower	49.6617		Gohir.A11G084000	G. hirsutum	Leaf	0.259866							Gohir.A06G090900	G. hirsutum	Stem	0.292351
					Gohir.1Z049323	G. hirsutum	Leaf	0.538227							Sesame01756	S. indicum	Flower	14.5043		Gohir.A08G177600	G. hirsutum	Leaf	0.232198							Gohir.A05G254400	G. hirsutum	Stem	0.189965
					Gohir.A02G031300	G. hirsutum	Leaf	0.436023							Sesame05888	S. indicum	Flower	7.70063		Gohir.A05G054200	G. hirsutum	Leaf	0.192948							Gohir.D11G006600	G. hirsutum	Stem	0.188262
					Gohir.A09G072601	G. hirsutum	Leaf	0.322671							Sesame09521	S. indicum	Flower	6.87968		Gohir.A01G108800	G. hirsutum	Leaf	0.16898							Gohir.D13G132800	G. hirsutum	Stem	0.152286
					Gohir.A09G215000	G. hirsutum	Leaf	0.260545							Sesame19187	S. indicum	Flower	4.68639		Gohir.D08G196000	G. hirsutum	Leaf	0.167741							Gohir.D05G046400	G. hirsutum	Stem	0.102994
					Gohir.1Z049458	G. hirsutum	Leaf	0.21783							Sesame03799	S. indicum	Flower	4.35166		Gohir.D05G257000	G. hirsutum	Leaf	0.053609							Gohir.D05G256000	G. hirsutum	Stem	0.09986
					Gohir.D02G038000	G. hirsutum	Leaf	0.155128							Sesame16707	S. indicum	Flower	4.27059		Gohir.D06G192400	G. hirsutum	Leaf	0.0399964							Gohir.A05G044800	G. hirsutum	Stem	0
					Gohir.A02G143900	G. hirsutum	Leaf	0							Sesame01073	S. indicum	Flower	2.22449		Gohir.A12G027500	G. hirsutum	Leaf	0.0398276							Gohir.D06G089800	G. hirsutum	Stem	0
					Gohir.A05G125866	G. hirsutum	Leaf	0							Sesame11366	S. indicum	Flower	1.13843		Gohir.A11G270400	G. hirsutum	Leaf	0.0340008							Gohir.A07G022188	G. hirsutum	Stem	0
					Gohir.A08G210200	G. hirsutum	Leaf	0							Sesame04538	S. indicum	Flower	0.257157		Gohir.D01G095200	G. hirsutum	Leaf	0							Gohir.A07G043800	G. hirsutum	Stem	0
					Gohir.A08G210400	G. hirsutum	Leaf	0							Sesame18250	S. indicum	Flower	0.0912279		Gohir.A02G115700	G. hirsutum	Leaf	0							Gohir.A07G222700	G. hirsutum	Stem	0
					Gohir.D09G072200	G. hirsutum	Leaf	0							Sesame10190	S. indicum	Flower	0.066145		Gohir.A05G255500	G. hirsutum	Leaf	0							Gohir.D07G024050	G. hirsutum	Stem	0
					Gohir.A12G093600	G. hirsutum	Leaf	0							Sesame00026	S. indicum	Flower	0.0146126		Gohir.A06G101800	G. hirsutum	Leaf	0							Gohir.A09G028800	G. hirsutum	Stem	0
					Gohir.D12G096200	G. hirsutum	Leaf	0							Sesame05115	S. indicum	Husk	83.1925		Gohir.A06G185800	G. hirsutum	Leaf	0							Gohir.A09G045000	G. hirsutum	Stem	0
					Gohir.D13G111000	G. hirsutum	Leaf	0							Sesame08143	S. indicum	Husk	62.6586		Gohir.D06G103800	G. hirsutum	Leaf	0							Gohir.A11G007500	G. hirsutum	Stem	0
					Gohir.A11G200200	G. hirsutum	Leaf	0							Sesame00422	S. indicum	Husk	49.057		Gohir.A07G027800	G. hirsutum	Leaf	0							Gohir.A12G265200	G. hirsutum	Stem	0
					Gohir.D09G217500	G. hirsutum	Leaf	0							Sesame16707	S. indicum	Husk	22.68		Gohir.A07G036150	G. hirsutum	Leaf	0							Gohir.D12G265400	G. hirsutum	Stem	0
					Gohir.A05G067300	G. hirsutum	Leaf	0							Sesame01756	S. indicum	Husk	7.69446		Gohir.D11G280550	G. hirsutum	Leaf	0							Gohir.D10G086700	G. hirsutum	Flower_bud	15.8875
					Gohir.A07G196300	G. hirsutum	Leaf	0							Sesame09521	S. indicum	Husk	5.97579		Gohir.A12G103150	G. hirsutum	Leaf	0							Gohir.D09G028300	G. hirsutum	Flower_bud	10.729
					Gohir.A08G047800	G. hirsutum	Leaf	0							Sesame03799	S. indicum	Husk	3.91698		Gohir.D12G026900	G. hirsutum	Leaf	0							Gohir.D01G141400	G. hirsutum	Flower_bud	7.83784
					Gohir.D03G036700	G. hirsutum	Leaf	0							Sesame05888	S. indicum	Husk	2.28198		Gohir.D12G106400	G. hirsutum	Leaf	0							Gohir.A10G102500	G. hirsutum	Flower_bud	3.40083
					Gohir.A06G210400	G. hirsutum	Leaf	0							Sesame19187	S. indicum	Husk	2.10845		Gohir.D10G076900	G. hirsutum	Stem	134.73							Gohir.A01G148918	G. hirsutum	Flower_bud	1.53314
					Gohir.D06G210600	G. hirsutum	Leaf	0							Sesame04538	S. indicum	Husk	0.528504		Gohir.A10G074400	G. hirsutum	Stem	105.347							Gohir.D09G046500	G. hirsutum	Flower_bud	1.50843
					Gohir.A08G210150	G. hirsutum	Leaf	0							Sesame18250	S. indicum	Husk	0.311617		Gohir.A11G084300	G. hirsutum	Stem	17.4394							Gohir.A13G129600	G. hirsutum	Flower_bud	1.18608
					Gohir.D08G087450	G. hirsutum	Leaf	0							Sesame00026	S. indicum	Husk	0.164896		Gohir.D12G058300	G. hirsutum	Stem	17.0652							Gohir.D07G229400	G. hirsutum	Flower_bud	0.754634
					Gohir.D08G227051	G. hirsutum	Leaf	0							Sesame10190	S. indicum	Husk	0.149233		Gohir.D03G005200	G. hirsutum	Stem	16.9896							Gohir.A09G028800	G. hirsutum	Flower_bud	0.677045
					Gohir.D08G227200	G. hirsutum	Leaf	0							Sesame11366	S. indicum	Husk	0.0422031		Gohir.D11G088400	G. hirsutum	Stem	16.4952							Gohir.D13G132800	G. hirsutum	Flower_bud	0.408946
					Gohir.A09G072450	G. hirsutum	Leaf	0							Sesame01073	S. indicum	Husk	0		Gohir.A12G058400	G. hirsutum	Stem	14.5649							Gohir.A07G222700	G. hirsutum	Flower_bud	0.356283
					Gohir.A12G197500	G. hirsutum	Leaf	0												Gohir.A02G174700	G. hirsutum	Stem	13.8235							Gohir.A06G090900	G. hirsutum	Flower_bud	0.283194
					Gohir.D12G200000	G. hirsutum	Leaf	0												Gohir.A11G270400	G. hirsutum	Stem	12.1098							Gohir.D05G046400	G. hirsutum	Flower_bud	0.197892
					Gohir.D13G108066	G. hirsutum	Leaf	0												Gohir.D07G031900	G. hirsutum	Stem	5.45617							Gohir.A05G254400	G. hirsutum	Flower_bud	0.0923486
					Gohir.D07G098700	G. hirsutum	Leaf	0												Gohir.D07G036200	G. hirsutum	Stem	3.69297							Gohir.D07G024050	G. hirsutum	Flower_bud	0.0775562
					Gohir.A07G094200	G. hirsutum	Leaf	0												Gohir.A10G167300	G. hirsutum	Stem	3.53982							Gohir.A09G045000	G. hirsutum	Flower_bud	0.0553024
					Gohir.D11G222800	G. hirsutum	Leaf	0												Gohir.D11G280550	G. hirsutum	Stem	3.21033							Gohir.A05G044800	G. hirsutum	Flower_bud	0
					Gohir.A08G048132	G. hirsutum	Leaf	0												Gohir.D08G196000	G. hirsutum	Stem	2.71831							Gohir.D05G256000	G. hirsutum	Flower_bud	0
					Gohir.D07G202700	G. hirsutum	Leaf	0												Gohir.D10G173400	G. hirsutum	Stem	2.62361							Gohir.D06G089800	G. hirsutum	Flower_bud	0
					Gohir.D08G058200	G. hirsutum	Leaf	0												Gohir.A01G033100	G. hirsutum	Stem	2.4724							Gohir.A07G022188	G. hirsutum	Flower_bud	0
					Gohir.D06G210700	G. hirsutum	Leaf	0												Gohir.D01G023499	G. hirsutum	Stem	1.87038							Gohir.A07G043800	G. hirsutum	Flower_bud	0
					Gohir.A06G210300	G. hirsutum	Leaf	0												Gohir.A08G177600	G. hirsutum	Stem	1.74683							Gohir.D07G048200	G. hirsutum	Flower_bud	0
					Gohir.A08G048066	G. hirsutum	Leaf	0												Gohir.A01G108800	G. hirsutum	Stem	1.7366							Gohir.A11G007500	G. hirsutum	Flower_bud	0
					Gohir.D08G227100	G. hirsutum	Leaf	0												Gohir.D01G095200	G. hirsutum	Stem	1.44561							Gohir.D11G006600	G. hirsutum	Flower_bud	0
					Gohir.A12G093600	G. hirsutum	Stem	63.511												Gohir.A07G027800	G. hirsutum	Stem	1.30605							Gohir.A12G265200	G. hirsutum	Flower_bud	0
					Gohir.D10G056600	G. hirsutum	Stem	48.9415												Gohir.A02G051300	G. hirsutum	Stem	1.10483							Gohir.D12G265400	G. hirsutum	Flower_bud	0
					Gohir.D12G263833	G. hirsutum	Stem	26.0416												Gohir.D11G088200	G. hirsutum	Stem	0.873905							Gohir.D01G141400	G. hirsutum	cotton_ball	23.5414
					Gohir.A10G054600	G. hirsutum	Stem	25.4345												Gohir.D03G056600	G. hirsutum	Stem	0.739403							Gohir.A13G129600	G. hirsutum	cotton_ball	5.39625
					Gohir.D12G096200	G. hirsutum	Stem	23.2741												Gohir.A05G054200	G. hirsutum	Stem	0.534048							Gohir.D10G086700	G. hirsutum	cotton_ball	3.22902
					Gohir.D05G126700	G. hirsutum	Stem	18.1265												Gohir.D06G192400	G. hirsutum	Stem	0.343116							Gohir.A01G148918	G. hirsutum	cotton_ball	3.07855
					Gohir.A05G125700	G. hirsutum	Stem	16.5145												Gohir.D02G056200	G. hirsutum	Stem	0.291907							Gohir.A05G044800	G. hirsutum	cotton_ball	0.754382
					Gohir.D13G111000	G. hirsutum	Stem	14.2908												Gohir.A07G032950	G. hirsutum	Stem	0.222035							Gohir.A06G090900	G. hirsutum	cotton_ball	0.66286
					Gohir.A11G200200	G. hirsutum	Stem	11.8249												Gohir.D05G056800	G. hirsutum	Stem	0.211253							Gohir.A10G102500	G. hirsutum	cotton_ball	0.400065
					Gohir.A13G108000	G. hirsutum	Stem	10.5823												Gohir.A12G027500	G. hirsutum	Stem	0.132261							Gohir.D06G089800	G. hirsutum	cotton_ball	0.362626
					Gohir.D02G151700	G. hirsutum	Stem	7.29823												Gohir.A06G101800	G. hirsutum	Stem	0.0747089							Gohir.D07G048200	G. hirsutum	cotton_ball	0.306733
					Gohir.A03G128200	G. hirsutum	Stem	7.29006												Gohir.D05G257000	G. hirsutum	Stem	0.0593749							Gohir.A11G007500	G. hirsutum	cotton_ball	0.290741
					Gohir.D09G217500	G. hirsutum	Stem	6.80645												Gohir.A11G084000	G. hirsutum	Stem	0.042124							Gohir.D05G046400	G. hirsutum	cotton_ball	0.209004
					Gohir.1Z049323	G. hirsutum	Stem	5.90562												Gohir.A06G185800	G. hirsutum	Stem	0.034289							Gohir.D13G132800	G. hirsutum	cotton_ball	0.196327
					Gohir.D02G038000	G. hirsutum	Stem	5.89988												Gohir.A02G115700	G. hirsutum	Stem	0							Gohir.D09G046500	G. hirsutum	cotton_ball	0.194684
					Gohir.A09G215000	G. hirsutum	Stem	4.41568												Gohir.A05G255500	G. hirsutum	Stem	0							Gohir.D12G265400	G. hirsutum	cotton_ball	0.157513
					Gohir.A05G067300	G. hirsutum	Stem	4.21634												Gohir.D06G103800	G. hirsutum	Stem	0							Gohir.A05G254400	G. hirsutum	cotton_ball	0.0647681
					Gohir.A02G031300	G. hirsutum	Stem	3.63685												Gohir.A07G036150	G. hirsutum	Stem	0							Gohir.A07G043800	G. hirsutum	cotton_ball	0.056217
					Gohir.A07G196300	G. hirsutum	Stem	3.28437												Gohir.A12G103150	G. hirsutum	Stem	0							Gohir.D05G256000	G. hirsutum	cotton_ball	0
					Gohir.A08G047800	G. hirsutum	Stem	2.0679												Gohir.D12G026900	G. hirsutum	Stem	0							Gohir.A07G022188	G. hirsutum	cotton_ball	0
					Gohir.D05G070100	G. hirsutum	Stem	1.92051												Gohir.D12G106400	G. hirsutum	Stem	0							Gohir.A07G222700	G. hirsutum	cotton_ball	0
					Gohir.A05G125866	G. hirsutum	Stem	1.90961												Gohir.D10G076900	G. hirsutum	Flower_bud	138.401							Gohir.D07G024050	G. hirsutum	cotton_ball	0
					Gohir.D07G098700	G. hirsutum	Stem	1.66159												Gohir.A10G074400	G. hirsutum	Flower_bud	70.199							Gohir.D07G229400	G. hirsutum	cotton_ball	0
					Gohir.1Z049458	G. hirsutum	Stem	1.63011												Gohir.D03G005200	G. hirsutum	Flower_bud	27.1674							Gohir.A09G028800	G. hirsutum	cotton_ball	0
					Gohir.A07G094200	G. hirsutum	Stem	1.53247												Gohir.A02G174700	G. hirsutum	Flower_bud	16.3848							Gohir.A09G045000	G. hirsutum	cotton_ball	0
					Gohir.D11G222800	G. hirsutum	Stem	1.34874												Gohir.A12G058400	G. hirsutum	Flower_bud	15.0213							Gohir.D09G028300	G. hirsutum	cotton_ball	0
					Gohir.A08G048132	G. hirsutum	Stem	1.33899												Gohir.D11G088400	G. hirsutum	Flower_bud	8.80061							Gohir.D11G006600	G. hirsutum	cotton_ball	0
					Gohir.D07G202700	G. hirsutum	Stem	0.669383												Gohir.D12G058300	G. hirsutum	Flower_bud	7.39301							Gohir.A12G265200	G. hirsutum	cotton_ball	0
					Gohir.D08G058200	G. hirsutum	Stem	0.558391												Gohir.A11G084300	G. hirsutum	Flower_bud	5.2324							Gohir.D09G028300	G. hirsutum	Meristem	42.9341
					Gohir.A08G011400	G. hirsutum	Stem	0.521651												Gohir.A10G167300	G. hirsutum	Flower_bud	3.29765							Gohir.A05G044800	G. hirsutum	Meristem	9.93223
					Gohir.D06G210700	G. hirsutum	Stem	0.29077												Gohir.D07G036200	G. hirsutum	Flower_bud	2.71001							Gohir.A13G129600	G. hirsutum	Meristem	5.32311
					Gohir.A09G072601	G. hirsutum	Stem	0.106802												Gohir.D10G173400	G. hirsutum	Flower_bud	2.21088							Gohir.D10G086700	G. hirsutum	Meristem	3.92664
					Gohir.A06G210300	G. hirsutum	Stem	0.105606												Gohir.D11G088200	G. hirsutum	Flower_bud	1.35745							Gohir.D01G141400	G. hirsutum	Meristem	3.86848
					Gohir.A08G048066	G. hirsutum	Stem	0.0875859												Gohir.A06G101800	G. hirsutum	Flower_bud	1.34859							Gohir.A01G148918	G. hirsutum	Meristem	1.69521
					Gohir.D08G227100	G. hirsutum	Stem	0.0408459												Gohir.D01G023499	G. hirsutum	Flower_bud	1.2746							Gohir.D07G229400	G. hirsutum	Meristem	0.96855
					Gohir.A02G143900	G. hirsutum	Stem	0												Gohir.D01G095200	G. hirsutum	Flower_bud	1.24274							Gohir.D13G132800	G. hirsutum	Meristem	0.695772
					Gohir.D03G036700	G. hirsutum	Stem	0												Gohir.A01G033100	G. hirsutum	Flower_bud	1.12648							Gohir.D05G256000	G. hirsutum	Meristem	0.460767
					Gohir.A06G210400	G. hirsutum	Stem	0												Gohir.D08G196000	G. hirsutum	Flower_bud	0.886433							Gohir.A11G007500	G. hirsutum	Meristem	0.274494
					Gohir.D06G210600	G. hirsutum	Stem	0												Gohir.D05G056800	G. hirsutum	Flower_bud	0.792734							Gohir.A10G102500	G. hirsutum	Meristem	0.248978
					Gohir.A08G210150	G. hirsutum	Stem	0												Gohir.A08G177600	G. hirsutum	Flower_bud	0.790575							Gohir.A06G090900	G. hirsutum	Meristem	0.224924
					Gohir.A08G210200	G. hirsutum	Stem	0												Gohir.A01G108800	G. hirsutum	Flower_bud	0.740706							Gohir.D07G024050	G. hirsutum	Meristem	0.179979
					Gohir.A08G210400	G. hirsutum	Stem	0												Gohir.D07G031900	G. hirsutum	Flower_bud	0.654987							Gohir.D11G006600	G. hirsutum	Meristem	0.108697
					Gohir.D08G021900	G. hirsutum	Stem	0												Gohir.D03G056600	G. hirsutum	Flower_bud	0.585905							Gohir.A05G254400	G. hirsutum	Meristem	0
					Gohir.D08G087450	G. hirsutum	Stem	0												Gohir.A11G084000	G. hirsutum	Flower_bud	0.297987							Gohir.D05G046400	G. hirsutum	Meristem	0
					Gohir.D08G227051	G. hirsutum	Stem	0												Gohir.A02G051300	G. hirsutum	Flower_bud	0.295361							Gohir.D06G089800	G. hirsutum	Meristem	0
					Gohir.D08G227200	G. hirsutum	Stem	0												Gohir.D02G056200	G. hirsutum	Flower_bud	0.217238							Gohir.A07G022188	G. hirsutum	Meristem	0
					Gohir.A09G072450	G. hirsutum	Stem	0												Gohir.A05G054200	G. hirsutum	Flower_bud	0.186846							Gohir.A07G043800	G. hirsutum	Meristem	0
					Gohir.D09G072200	G. hirsutum	Stem	0												Gohir.D05G257000	G. hirsutum	Flower_bud	0.141027							Gohir.A07G222700	G. hirsutum	Meristem	0
					Gohir.A12G197500	G. hirsutum	Stem	0												Gohir.D06G192400	G. hirsutum	Flower_bud	0.120855							Gohir.D07G048200	G. hirsutum	Meristem	0
					Gohir.D12G200000	G. hirsutum	Stem	0												Gohir.A05G255500	G. hirsutum	Flower_bud	0.0893648							Gohir.A09G028800	G. hirsutum	Meristem	0
					Gohir.D13G108066	G. hirsutum	Stem	0												Gohir.A07G032950	G. hirsutum	Flower_bud	0.0788337							Gohir.A09G045000	G. hirsutum	Meristem	0
					Gohir.D12G096200	G. hirsutum	Flower_bud	116.498												Gohir.D12G026900	G. hirsutum	Flower_bud	0.0772034							Gohir.D09G046500	G. hirsutum	Meristem	0
					Gohir.A12G093600	G. hirsutum	Flower_bud	69.5893												Gohir.A07G036150	G. hirsutum	Flower_bud	0.0740935							Gohir.A12G265200	G. hirsutum	Meristem	0
					Gohir.D05G070100	G. hirsutum	Flower_bud	48.3574												Gohir.A06G185800	G. hirsutum	Flower_bud	0.0498596							Gohir.D12G265400	G. hirsutum	Meristem	0
					Gohir.A11G200200	G. hirsutum	Flower_bud	24.7156												Gohir.A07G027800	G. hirsutum	Flower_bud	0.0483418
					Gohir.A13G108000	G. hirsutum	Flower_bud	10.959												Gohir.A11G270400	G. hirsutum	Flower_bud	0.0413589
					Gohir.D05G126700	G. hirsutum	Flower_bud	10.2308												Gohir.A12G027500	G. hirsutum	Flower_bud	0.0361098
					Gohir.D09G217500	G. hirsutum	Flower_bud	9.38183												Gohir.A02G115700	G. hirsutum	Flower_bud	0
					Gohir.D12G263833	G. hirsutum	Flower_bud	8.29625												Gohir.D06G103800	G. hirsutum	Flower_bud	0
					Gohir.A05G125700	G. hirsutum	Flower_bud	7.58901												Gohir.D11G280550	G. hirsutum	Flower_bud	0
					Gohir.D11G222800	G. hirsutum	Flower_bud	7.18868												Gohir.A12G103150	G. hirsutum	Flower_bud	0
					Gohir.A05G067300	G. hirsutum	Flower_bud	6.97746												Gohir.D12G106400	G. hirsutum	Flower_bud	0
					Gohir.D13G111000	G. hirsutum	Flower_bud	6.01594												Gohir.D10G076900	G. hirsutum	cotton_ball	191.682
					Gohir.A09G215000	G. hirsutum	Flower_bud	4.96842												Gohir.A10G074400	G. hirsutum	cotton_ball	130.985
					Gohir.D10G056600	G. hirsutum	Flower_bud	4.37342												Gohir.A12G058400	G. hirsutum	cotton_ball	12.973
					Gohir.D08G227100	G. hirsutum	Flower_bud	3.39942												Gohir.A11G084300	G. hirsutum	cotton_ball	10.188
					Gohir.D08G021900	G. hirsutum	Flower_bud	2.96479												Gohir.D11G088400	G. hirsutum	cotton_ball	8.03515
					Gohir.D02G151700	G. hirsutum	Flower_bud	2.65951												Gohir.D03G005200	G. hirsutum	cotton_ball	7.54111
					Gohir.A07G196300	G. hirsutum	Flower_bud	1.72646												Gohir.A02G174700	G. hirsutum	cotton_ball	5.94817
					Gohir.A10G054600	G. hirsutum	Flower_bud	1.56405												Gohir.D10G173400	G. hirsutum	cotton_ball	2.9361
					Gohir.D03G036700	G. hirsutum	Flower_bud	1.21206												Gohir.A10G167300	G. hirsutum	cotton_ball	2.83139
					Gohir.A08G011400	G. hirsutum	Flower_bud	1.16828												Gohir.D01G023499	G. hirsutum	cotton_ball	2.32562
					Gohir.A08G047800	G. hirsutum	Flower_bud	1.14355												Gohir.D07G036200	G. hirsutum	cotton_ball	1.67598
					Gohir.A05G125866	G. hirsutum	Flower_bud	1.08438												Gohir.A01G033100	G. hirsutum	cotton_ball	1.07363
					Gohir.A09G072450	G. hirsutum	Flower_bud	0.7093												Gohir.D11G088200	G. hirsutum	cotton_ball	0.819804
					Gohir.A03G128200	G. hirsutum	Flower_bud	0.670528												Gohir.A11G084000	G. hirsutum	cotton_ball	0.732901
					Gohir.1Z049323	G. hirsutum	Flower_bud	0.520897												Gohir.A02G051300	G. hirsutum	cotton_ball	0.441869
					Gohir.D06G210700	G. hirsutum	Flower_bud	0.500925												Gohir.D08G196000	G. hirsutum	cotton_ball	0.425051
					Gohir.D07G202700	G. hirsutum	Flower_bud	0.485694												Gohir.D07G031900	G. hirsutum	cotton_ball	0.409802
					Gohir.A08G048132	G. hirsutum	Flower_bud	0.471249												Gohir.D05G257000	G. hirsutum	cotton_ball	0.39433
					Gohir.D02G038000	G. hirsutum	Flower_bud	0.377207												Gohir.D03G056600	G. hirsutum	cotton_ball	0.276591
					Gohir.A02G031300	G. hirsutum	Flower_bud	0.363912												Gohir.A01G108800	G. hirsutum	cotton_ball	0.264635
					Gohir.A07G094200	G. hirsutum	Flower_bud	0.302957												Gohir.D02G056200	G. hirsutum	cotton_ball	0.121371
					Gohir.D08G058200	G. hirsutum	Flower_bud	0.293643												Gohir.A05G054200	G. hirsutum	cotton_ball	0.0944193
					Gohir.D07G098700	G. hirsutum	Flower_bud	0.270339												Gohir.D05G056800	G. hirsutum	cotton_ball	0.0862583
					Gohir.A09G072601	G. hirsutum	Flower_bud	0.228049												Gohir.A08G177600	G. hirsutum	cotton_ball	0.0721161
					Gohir.D09G072200	G. hirsutum	Flower_bud	0.204666												Gohir.A07G032950	G. hirsutum	cotton_ball	0.0670086
					Gohir.1Z049458	G. hirsutum	Flower_bud	0.0625864												Gohir.A12G027500	G. hirsutum	cotton_ball	0.0649065
					Gohir.A08G210200	G. hirsutum	Flower_bud	0.0446956												Gohir.A11G270400	G. hirsutum	cotton_ball	0.0626046
					Gohir.A06G210300	G. hirsutum	Flower_bud	0.023102												Gohir.A05G255500	G. hirsutum	cotton_ball	0.0534153
					Gohir.A08G048066	G. hirsutum	Flower_bud	0.00797284												Gohir.A06G101800	G. hirsutum	cotton_ball	0.0520085
					Gohir.A02G143900	G. hirsutum	Flower_bud	0												Gohir.D11G280550	G. hirsutum	cotton_ball	0.0329732
					Gohir.A06G210400	G. hirsutum	Flower_bud	0												Gohir.A07G027800	G. hirsutum	cotton_ball	0.0162934
					Gohir.D06G210600	G. hirsutum	Flower_bud	0												Gohir.D01G095200	G. hirsutum	cotton_ball	0
					Gohir.A08G210150	G. hirsutum	Flower_bud	0												Gohir.A02G115700	G. hirsutum	cotton_ball	0
					Gohir.A08G210400	G. hirsutum	Flower_bud	0												Gohir.A06G185800	G. hirsutum	cotton_ball	0
					Gohir.D08G087450	G. hirsutum	Flower_bud	0												Gohir.D06G103800	G. hirsutum	cotton_ball	0
					Gohir.D08G227051	G. hirsutum	Flower_bud	0												Gohir.D06G192400	G. hirsutum	cotton_ball	0
					Gohir.D08G227200	G. hirsutum	Flower_bud	0												Gohir.A07G036150	G. hirsutum	cotton_ball	0
					Gohir.A12G197500	G. hirsutum	Flower_bud	0												Gohir.A12G103150	G. hirsutum	cotton_ball	0
					Gohir.D12G200000	G. hirsutum	Flower_bud	0												Gohir.D12G026900	G. hirsutum	cotton_ball	0
					Gohir.D13G108066	G. hirsutum	Flower_bud	0												Gohir.D12G058300	G. hirsutum	cotton_ball	0
					Gohir.D05G126700	G. hirsutum	cotton_ball	54.7922												Gohir.D12G106400	G. hirsutum	cotton_ball	0
					Gohir.D13G111000	G. hirsutum	cotton_ball	27.5423												Gohir.D10G076900	G. hirsutum	Meristem	112.511
					Gohir.A05G125700	G. hirsutum	cotton_ball	20.6674												Gohir.A10G074400	G. hirsutum	Meristem	78.5898
					Gohir.D12G263833	G. hirsutum	cotton_ball	20.6613												Gohir.A02G174700	G. hirsutum	Meristem	12.3655
					Gohir.A13G108000	G. hirsutum	cotton_ball	18.2474												Gohir.D03G005200	G. hirsutum	Meristem	11.808
					Gohir.D02G151700	G. hirsutum	cotton_ball	15.6464												Gohir.D12G058300	G. hirsutum	Meristem	7.44012
					Gohir.A03G128200	G. hirsutum	cotton_ball	14.3619												Gohir.A11G084300	G. hirsutum	Meristem	7.03073
					Gohir.1Z049323	G. hirsutum	cotton_ball	13.7362												Gohir.D11G088400	G. hirsutum	Meristem	6.03072
					Gohir.D10G056600	G. hirsutum	cotton_ball	11.343												Gohir.D07G036200	G. hirsutum	Meristem	5.6652
					Gohir.A10G054600	G. hirsutum	cotton_ball	10.452												Gohir.A12G058400	G. hirsutum	Meristem	5.3043
					Gohir.D09G217500	G. hirsutum	cotton_ball	9.94982												Gohir.D06G103800	G. hirsutum	Meristem	3.88353
					Gohir.A05G125866	G. hirsutum	cotton_ball	6.35077												Gohir.A10G167300	G. hirsutum	Meristem	2.70107
					Gohir.A12G093600	G. hirsutum	cotton_ball	3.28638												Gohir.D01G023499	G. hirsutum	Meristem	2.5139
					Gohir.D12G096200	G. hirsutum	cotton_ball	2.5487												Gohir.A01G033100	G. hirsutum	Meristem	2.19034
					Gohir.D02G038000	G. hirsutum	cotton_ball	1.25493												Gohir.D10G173400	G. hirsutum	Meristem	1.72415
					Gohir.D05G070100	G. hirsutum	cotton_ball	1.15421												Gohir.A01G108800	G. hirsutum	Meristem	1.35615
					Gohir.A09G215000	G. hirsutum	cotton_ball	1.05839												Gohir.D01G095200	G. hirsutum	Meristem	1.04539
					Gohir.A08G011400	G. hirsutum	cotton_ball	1.03189												Gohir.A06G101800	G. hirsutum	Meristem	0.779217
					Gohir.A02G031300	G. hirsutum	cotton_ball	0.9094												Gohir.D11G088200	G. hirsutum	Meristem	0.776849
					Gohir.A11G200200	G. hirsutum	cotton_ball	0.693414												Gohir.D07G031900	G. hirsutum	Meristem	0.776343
					Gohir.1Z049458	G. hirsutum	cotton_ball	0.557168												Gohir.D08G196000	G. hirsutum	Meristem	0.516966
					Gohir.A08G047800	G. hirsutum	cotton_ball	0.412162												Gohir.D03G056600	G. hirsutum	Meristem	0.350724
					Gohir.A07G196300	G. hirsutum	cotton_ball	0.327862												Gohir.D05G056800	G. hirsutum	Meristem	0.329547
					Gohir.D09G072200	G. hirsutum	cotton_ball	0.247126												Gohir.A05G054200	G. hirsutum	Meristem	0.300033
					Gohir.D07G098700	G. hirsutum	cotton_ball	0.220908												Gohir.A11G084000	G. hirsutum	Meristem	0.271184
					Gohir.A07G094200	G. hirsutum	cotton_ball	0.187694												Gohir.D02G056200	G. hirsutum	Meristem	0.170929
					Gohir.A09G072450	G. hirsutum	cotton_ball	0.181313												Gohir.D12G026900	G. hirsutum	Meristem	0.16499
					Gohir.A09G072601	G. hirsutum	cotton_ball	0.154947												Gohir.D06G192400	G. hirsutum	Meristem	0.129528
					Gohir.D03G036700	G. hirsutum	cotton_ball	0.121025												Gohir.D05G257000	G. hirsutum	Meristem	0.115858
					Gohir.D08G058200	G. hirsutum	cotton_ball	0.119801												Gohir.A12G027500	G. hirsutum	Meristem	0.103189
					Gohir.A08G210400	G. hirsutum	cotton_ball	0.11514												Gohir.A08G177600	G. hirsutum	Meristem	0.0830074
					Gohir.D07G202700	G. hirsutum	cotton_ball	0.101708												Gohir.A02G051300	G. hirsutum	Meristem	0.0636355
					Gohir.A08G048132	G. hirsutum	cotton_ball	0.0906719												Gohir.A02G115700	G. hirsutum	Meristem	0
					Gohir.D12G200000	G. hirsutum	cotton_ball	0.0778898												Gohir.A05G255500	G. hirsutum	Meristem	0
					Gohir.D06G210700	G. hirsutum	cotton_ball	0.0711772												Gohir.A06G185800	G. hirsutum	Meristem	0
					Gohir.A06G210300	G. hirsutum	cotton_ball	0.0622535												Gohir.A07G027800	G. hirsutum	Meristem	0
					Gohir.A05G067300	G. hirsutum	cotton_ball	0.0581618												Gohir.A07G032950	G. hirsutum	Meristem	0
					Gohir.D11G222800	G. hirsutum	cotton_ball	0.0549685												Gohir.A07G036150	G. hirsutum	Meristem	0
					Gohir.A08G048066	G. hirsutum	cotton_ball	0.0161209												Gohir.A11G270400	G. hirsutum	Meristem	0
					Gohir.D08G227200	G. hirsutum	cotton_ball	0.0159907												Gohir.D11G280550	G. hirsutum	Meristem	0
					Gohir.A02G143900	G. hirsutum	cotton_ball	0												Gohir.A12G103150	G. hirsutum	Meristem	0
					Gohir.A06G210400	G. hirsutum	cotton_ball	0												Gohir.D12G106400	G. hirsutum	Meristem	0
					Gohir.D06G210600	G. hirsutum	cotton_ball	0
					Gohir.A08G210200	G. hirsutum	cotton_ball	0
					Gohir.A08G210150	G. hirsutum	cotton_ball	0
					Gohir.D08G021900	G. hirsutum	cotton_ball	0
					Gohir.D08G087450	G. hirsutum	cotton_ball	0
					Gohir.D08G227051	G. hirsutum	cotton_ball	0
					Gohir.D08G227100	G. hirsutum	cotton_ball	0
					Gohir.A12G197500	G. hirsutum	cotton_ball	0
					Gohir.D13G108066	G. hirsutum	cotton_ball	0
					Gohir.D12G096200	G. hirsutum	Meristem	89.4343
					Gohir.A12G093600	G. hirsutum	Meristem	84.7811
					Gohir.D11G222800	G. hirsutum	Meristem	62.7439
					Gohir.D05G070100	G. hirsutum	Meristem	48.9916
					Gohir.D08G227100	G. hirsutum	Meristem	41.3368
					Gohir.A05G125700	G. hirsutum	Meristem	20.4802
					Gohir.D05G126700	G. hirsutum	Meristem	20.2769
					Gohir.A13G108000	G. hirsutum	Meristem	17.8221
					Gohir.D10G056600	G. hirsutum	Meristem	15.9247
					Gohir.A11G200200	G. hirsutum	Meristem	15.8333
					Gohir.D12G263833	G. hirsutum	Meristem	15.5242
					Gohir.D13G111000	G. hirsutum	Meristem	11.8579
					Gohir.D02G151700	G. hirsutum	Meristem	11.3051
					Gohir.A09G215000	G. hirsutum	Meristem	10.8137
					Gohir.D09G217500	G. hirsutum	Meristem	9.47812
					Gohir.A05G067300	G. hirsutum	Meristem	6.64348
					Gohir.A03G128200	G. hirsutum	Meristem	4.69004
					Gohir.A10G054600	G. hirsutum	Meristem	4.30478
					Gohir.1Z049323	G. hirsutum	Meristem	4.1669
					Gohir.D06G210700	G. hirsutum	Meristem	2.94793
					Gohir.D08G021900	G. hirsutum	Meristem	2.93079
					Gohir.A08G011400	G. hirsutum	Meristem	1.6468
					Gohir.A05G125866	G. hirsutum	Meristem	1.13295
					Gohir.D02G038000	G. hirsutum	Meristem	0.827214
					Gohir.A08G047800	G. hirsutum	Meristem	0.694973
					Gohir.D09G072200	G. hirsutum	Meristem	0.559471
					Gohir.A07G196300	G. hirsutum	Meristem	0.446431
					Gohir.D12G200000	G. hirsutum	Meristem	0.402718
					Gohir.A06G210300	G. hirsutum	Meristem	0.395555
					Gohir.A08G048132	G. hirsutum	Meristem	0.359874
					Gohir.1Z049458	G. hirsutum	Meristem	0.322373
					Gohir.A02G031300	G. hirsutum	Meristem	0.288344
					Gohir.A09G072601	G. hirsutum	Meristem	0.207789
					Gohir.D07G202700	G. hirsutum	Meristem	0.184403
					Gohir.A08G210200	G. hirsutum	Meristem	0.167226
					Gohir.D08G058200	G. hirsutum	Meristem	0.147595
					Gohir.A07G094200	G. hirsutum	Meristem	0.137012
					Gohir.A06G210400	G. hirsutum	Meristem	0.10788
					Gohir.A08G048066	G. hirsutum	Meristem	0.102503
					Gohir.D08G227051	G. hirsutum	Meristem	0.0285818
					Gohir.D06G210600	G. hirsutum	Meristem	0.0265522
					Gohir.A02G143900	G. hirsutum	Meristem	0
					Gohir.D03G036700	G. hirsutum	Meristem	0
					Gohir.D07G098700	G. hirsutum	Meristem	0
					Gohir.A08G210150	G. hirsutum	Meristem	0
					Gohir.A08G210400	G. hirsutum	Meristem	0
					Gohir.D08G087450	G. hirsutum	Meristem	0
					Gohir.D08G227200	G. hirsutum	Meristem	0
					Gohir.A09G072450	G. hirsutum	Meristem	0
					Gohir.A12G197500	G. hirsutum	Meristem	0
					Gohir.D13G108066	G. hirsutum	Meristem	0
