# Supplementary material for: Exploring selection signatures in the divergence and evolution of lipid droplet (LD) associated genes in major oilseed crops
Source: BMC Genomics. 2024 Jul 1;25:653. doi: 10.1186/s12864-024-10527-4 (PMC11218257; doi:10.1186/s12864-024-10527-4)
Supplement: Supplementary file 2 — Supplementary Material 2 [file 12864_2024_10527_MOESM2_ESM.xlsx]

## Sheet: SI2a-e
SI2-a : LD associated genes in oil palm										SI2-b: Steroleosin genes identified in oil seed crops							SI2-c: Caleosin genes identified in oil seed crops							SI2-d: SEIPIN genes identified in oil seed crops							SI2-e: The sub cellular localization of Caleosin, Steroleosin and SEIPIN proteins
Family	Locus	Classification	Location	Exon	Length	M.wt Da	pI	GRAVY		Steroleosin Genes	Location	Exons	Length	M.wt Da	pI		Caleosin	Location	Exons	Length	M.wt Da	pI		SEIPIN Genes	Location	Exons	Length	M.wt Da	pI		Caleosin	Localization
Oleosin	LOC105040496	OLE	Chr3	1	126	12534.7	9.77	0.743		HanXRQChr05g0128871	Chr05	6	319	35667.6	8.65		AT1G70670	Chr01	6	135	14705.2	10.19		AT2G34380	Chr02	1	324	35106.4	9.74		AT2G33380	Cytosol
	LOC105054330	OLE	Chr11	1	128	13092.4	10.11	0.564		HanXRQChr05g0128831	Chr05	6	332	36539.5	7.1		AT5G29560	Chr05	6	128	14122.4	9.86		AT5G16460	Chr05	2	237	26842.2	11.78		AT4G26740	Mitochondria, chloroplast
	LOC105047513	OLE	Chr1	1	160	16914.6	10.19	0.374		HanXRQChr05g0128811	Chr05	6	321	36054.3	9.05		AT1G23250	Chr01	7	128	14410.4	10.66		AT1G29760	Chr01	2	328	35791.2	9.72		AT1G23250	Mitochondria
	LOC105043739	OLE	Chr4	1	133	13866.2	10.26	0.387		HanXRQChr04g0102651	Chr04	6	353	39636.6	6.34		AT4G26740	Chr04	6	159	17888.5	9.54		LOC105059607	Chr16	2	512	56372.7	8.06		AT1G23240	Nucleus
	LOC105047088	OLE	NC_025998.1	1	160	16774.5	10.19	0.375		HanXRQChr02g0034101	Chr02	6	209	22336	10.1		AT1G70680	Chr01	6	127	13465.9	10.18		LOC105035364	NW_011551733.1	2	292	33248.6	5.74		AT1G70670	Nucleus
	LOC105056216	OLE	Chr13	1	127	12911.5	11.13	0.749		HanXRQChr09g0273441	Chr09	6	241	26252.6	10.02		AT2G33380	Chr02	6	156	17018.6	9.54		arahy_NR0K7A	Chr03	2	319	34286.2	9.99		AT1G70680	Cytosol, Nucleus
	LOC105033117	OLE	NW_011551001.	1	134	13693.1	9.03	0.57		HanXRQChr09g0273451	Chr09	6	234	24812.9	9.68		AT1G23240	Chr01	6	151	16773.7	9.81		arahy_68LYJE	Chr20	2	368	39593.1	10.44		AT5G55240	Mitochondria
	LOC105036278	OLE	NW_011554420.1	1	141	14321.9	9.85	0.612		HanXRQChr02g0034091	Chr02	6	204	21479.1	10.17		AT5G55240	Chr05	6	157	17543	9.52		arahy_U4C2R0	Chr04	3	269	29422.8	10.47		AT5G29560	Cytosol
	LOC105038178	OLE	Chr2	1	173	18592.9	9.39	0.289		HanXRQChr02g0037041	Chr02	6	233	25391.5	10.08		HanXRQChr01g0022771	Chr01	6	154	16879.5	9.3		arahy_8WY03U	Chr10	2	369	39593	10.34		Steroleosin
Lipoxygenase	LOC105055039	9S	Chr1	9	851	96421.9	5.58	-0.321		HanXRQChr06g0174791	Chr06	6	314	34910.9	8.87		HanXRQChr08g0216951	Chr08	6	167	18188.1	9.2		arahy_UFQ84G	Chr13	2	320	34240.1	9.92		AT4G10020	Chloroplast
	LOC105038631	9S	Chr2	9	850	97349.9	6.69	-0.449		HanXRQChr06g0174801	Chr06	6	315	35333.2	8.64		HanXRQChr05g0144921	Chr05	6	174	18965.6	9.18		arahy_05THYH	Chr14	2	262	28740.3	10.62		AT3G47350	Mitochondria, chloroplast
	LOC105039460	13S 2-1	Chr2	9	924	104921	6.63	-0.399		Zhongzhi13_07390	Chr03	5	305	33214.3	10.14		HanXRQChr01g0002721	Chr01	6	176	19578.7	9.38		Braju.12G347900	Chr12	2	294	31699.5	10.45		AT3G47360	Chloroplast
	LOC105041807	LOX5	Chr3	9	912	102919	6.75	-0.355		Zhongzhi13_13217	Chr06	13	391	40500	10.22		HanXRQChr17g0566681	Chr17	7	147	16305.1	10.22		Braju.17G352100	Chr17	2	340	36840.4	9.91		AT5G50770	Chloroplast
	LOC105050486	13S 2-1	Chr8	9	897	101631	6.14	-0.313		Zhongzhi13_25675	Chr10	14	395	41875.5	9.24		HanXRQChr12g0377811	Chr12	6	127	14021.4	9.93		Braju.09G288600	Chr09	2	294	31369.3	10.78		AT5G50590	Chloroplast, Mitochondria
	LOC105051386	LOX-6	Chr9	9	915	103171	7.69	-0.411		Zhongzhi13_00167	Chr01	9	284	29794.6	1012		HanXRQChr12g0377471	Chr12	6	126	13644.1	9.94		Braju.11G210700	Chr11	2	234	26513.6	11.51		AT5G50590	Mitochondria
	LOC105053112	LOX5	Chr10	9	912	102429	6.97	-0.316		AT5G50600	Chr05	6	228	24416.1	9.83		HanXRQChr12g0377831	Chr12	6	129	14106.4	9.93		Braju.04G189400	Chr04	1	252	27190.6	10.63		AT5G50690	Chloroplast
	LOC105054692	9S-5	Chr12	8	885	99212.2	5.88	-0.265		AT5G50700	Chr05	6	228	24416.1	9.83		HanXRQChr17g0566671	Chr17	7	127	13841.2	10		Braju.14G079200	Chr14	1	252	27462	10.75		AT5G50600	Chloroplast
	LOC105056718	LOX-6	Chr13	9	915	102904	7.14	-0.325		AT4G10020	Chr04	6	259	28000.3	10.24		Oeu019492	scaffold1828	3	82	9474.7	9		Braju.03G499500	Chr03	2	232	26503.9	11.53		AT5G50700	Chloroplast
	LOC105061262	LOX-8	NW_011550922	9	900	101302	6.55	-0.336		AT5G50770	Chr05	6	226	23993	9.74		Oeu055255	scaffold69	3	87	10000.3	5.27		Braju.08G116200	Chr08	2	338	37358.2	10.06		Seipin
	LOC105061263	LOX-8	NW_011550922	9	900	101988	6.17	-0.369		AT3G47350	Chr03	6	200	21089.3	9.79		Oeu019491	scaffold1828	3	112	13225.4	9.51		Braju.02G063000	Chr02	2	229	25899.1	11.68		AT1G29760	Nucleus
	LOC105032459	9S-4	NW_011550956	9	866	98182.9	6.26	-0.413		AT3G47360	Chr03	6	187	20404.7	9.87		Oeu055254	scaffold69	3	120	13148.1	5.11		Glyma.09G250400	Chr09	2	264	28534.2	10.68		AT2G34380	Nucleus
Phospholipase-D	LOC105046310	Alpha-1	Chr1	4	859	97727.9	6.03	-0.423		AT5G50590	Chr05	6	195	20763.4	10.34		Oeu002293	Chr01	7	258	29058	5.07		Glyma.18G242100	Chr18	2	284	30715.4	10.41		AT5G16460	Mitochondria
	LOC105037890	Delta	Chr2	10	864	98300.3	7.43	-0.427		AT5G50690	Chr05	6	195	20763.4	10.34		Oeu007181	scaffold1264	7	242	27145.8	8.69		Glyma.05G162700	Chr05	2	337	35837.7	9.95
	LOC105041320	PLD	Chr3	7	442	47810.7	8.65	-0.143		LOC105036323	Chr2	7	342	38768	7.14		LOC_Os04g43170	Chr04	6	200	21882	9.95		Glyma.15G087400	Chr15	2	326	35251.3	10.11
	LOC105045139	Zeta1	Chr5	20	1110	126897	6.22	-0.457		LOC105038796	Chr2	6	349	38681.9	8.23		LOC_Os06g14370	Chr06	5	174	17996	10.03		Gohir.D04G025500	ChrD04	2	261	27860.6	10.5
	LOC105047820	Alpha-1	Chr7	3	810	91481.8	5.59	-0.362		LOC105049788	Chr8	6	342	38647	6.62		LOC_Os03g12230	Chr03	7	178	19073.7	10.26		Gohir.A06G198600	ChrA06	2	280	30411.8	10.05
	LOC105048722	PLD	Chr7	7	411	44752	5.55	-0.161		LOC105051010	Chr9	7	390	43669.9	7.03		LOC_Os04g43200	Chr04	6	154	16589.3	10.37		Gohir.A05G391800	ChrA05	2	257	27140.5	10.42
	LOC105054164	Gamma1	Chr11	10	1064	118889	6.59	-0.504		LOC105036339	p5_sc04329	6	349	38639.9	7.71		LOC_Os02g50174	Chr02	9	266	27137.3	10.48		Gohir.A10G033300	ChrA10	3	316	34083.1	9.75
	LOC105055144	Delta	Chr12	10	873	98946.7	6.52	-0.398		LOC_Os02g30714.1	Chr2	6	363	39245.4	9.04		LOC_Os06g14350	Chr06	6	155	16376.9	10.05		Gohir.D10G034000	ChrD10	2	325	35041.1	9.85
	LOC105057542	Zeta1	Chr14	17	1112	127160	6.12	-0.456		LOC_Os02g30690.1	Chr2	5	395	42830.5	7.55		LOC_Os02g50140	Chr02	6	161	16552.1	10.44		HanXRQChr11g0343811	Chr11	2	346	37179.7	9.94
	LOC105059671	Delta	Chr16	9	875	99706.6	6.43	-0.413		LOC_Os03g62590	Chr3	6	355	39141	6.18		LOC_Os02g50150	Chr02	5	119	12574.6	9.22		HanXRQChr05g0141781	Chr05	2	233	25608.1	10.14
	LOC105060163	Alpha-1	NW_011550907	3	812	92270.5	6.32	-0.263		LOC_Os04g32070	Chr4	6	368	39662.3	9.21		LOC_Os06g14324	Chr06	6	133	14170.5	9.47		HanXRQChr04g0116231	Chr04	1	335	35927.7	9.72
	LOC105061203	Delta	NW_011550921	10	857	97811.9	6.81	-0.434		LOC_Os11g30560	Chr11	6	354	38602.8	9.19		Gohir.D10G159000	ChrD10	6	160	17705.6	9.68		HanXRQChr02g0059841	Chr02	3	145	16495.6	11.1
	LOC105033675	Zeta1	NW_011551048	7	503	56851.7	7.18	-0.146		LOC_Os12g27830.1	Chr12	6	349	38994.8	6.66		Gohir.A10G108800	ChrA10	6	160	17648.5	9.62		HanXRQChr17g0556941	Chr17	3	230	24950.7	9.93
	LOC105033970	Alpha-1	NW_011551084.1	3	813	92352.8	5.63	-0.37		LOC_Os04g32080	Chr4		257	28223.3	6.36		Gohir.A10G108700	ChrA10	6	150	16362	9.84		Oeu033707.1	scaffold28233	1	382	43722.9	5.62
	LOC105035802	Alpha-4	NW_011552466.1	4	773	88052.6	6.98	-0.308		LOC_Os02g30670	Chr2	2	150	16551.1	10.15		Gohir.A09G059200	ChrA09	6	157	17498.3	9.39		Oeu046894.1	Chr21	2	403	44731.3	6.28
	LOC105037875	Zeta1	NW_011590560.1	1	154	17414.8	5.24	-0.272		Gohir.A03G054400	ChrA03	6	231	24823.4	10.17		Gohir.A09G056200	ChrA09	6	162	18032.7	10		Oeu010026.1	Chr06	2	487	55364.9	9.54
TAG lipase	LOC105045555	SDP1	Chr5	4	849	94960.3	6.3	-0.252		Gohir.A05G238200	ChrA05	6	243	26337.5	10.3		Gohir.A09G059300	ChrA09	6	155	17407.1	9.59		Oeu060188.1	Chr21	1	141	16388.6	9.42
	LOC105048927	TGL2	Chr7	9	415	46355	5.36	-0.013		Gohir.A07G049400	ChrA07	7	221	23750.4	9.79		Gohir.A09G059400	ChrA09	6	159	17572.2	9.77		Oeu039867.2	Chr16	5	459	52190.9	6.08
	LOC105048928	TGL2	Chr7	9	417	46482.1	5.72	0.005		Gohir.A07G049500	ChrA07	6	218	23485.4	9.99		Gohir.A09G058900	ChrA09	6	164	17996.8	9.14		LOC_Os12g05330	Chr12	2	287	29984.6	10.24
	LOC105050262	TGL2	Chr8	9	418	46250.4	5.24	-0.168		Gohir.D03G112500	ChrD03	6	231	24779.3	10.21		Gohir.D09G055400	ChrD09	6	161	18007.8	10.13		LOC_Os09g36360	Chr09	2	279	28944.3	10.65
	LOC105050173	TGL1	Chr8	9	407	45305.8	6.03	0.062		Gohir.D05G240200	ChrD05	6	241	26024	10.24		Gohir.D09G058700	ChrD09	6	163	18252	9.97		29929.t000088	scaffold29929	2	414	46928.6	6.58
	LOC105057653	SDP1	Chr14	4	853	95458.6	6.16	-0.31		Gohir.D07G053700	ChrD07	6	221	23835.7	10.02		Gohir.D12G155200	ChrD12	6	143	15315.8	10		30026.t000053	scaffold30026	3	373	41722.8	7.9
	LOC105061008	TGL1	NW_011550917.1	9	389	43460.6	4.99	0.08		Gohir.D07G053800	ChrD07	6	216	23209	10.04		Gohir.D10G159100	ChrD10	6	160	17705.6	9.68		Zhongzhi13_10497	Chr04	2	251	26349.7	10.4
	LOC105061051	TGL2	NW_011550917.1	9	425	47862.7	6.7	-0.148		Gohir.A09G247351	ChrA09	7	224	24024.2	9.7		Gohir.D09G058600	ChrD09	6	157	17636.6	9.48		Zhongzhi13_33387	scaffold00337	2	322	35061.8	9.82
										30147.m014464	scaffold_30147	6	317	35286	8.66		Gohir.D09G058500	ChrD09	6	163	17849.5	9.22		Zhongzhi13_30257	Chr12	2	321	34992.7	9.87
										30147.m014465	scaffold_30147	6	349	39080.1	5.54		Gohir.D04G185700	ChrD04	6	163	18252	9.97		Zhongzhi13_31395	Chr13	2	326	35144.4	10.17
										29938.m000612	scaffold_20038	6	352	39918.9	6.27		Gohir.D01G140900	ChrD01	7	135	14560.2	10.23		Zhongzhi13_18038	Chr08	2	336	37260.2	10.31
										30147.m014462	scaffold_30147	5	323	36003.8	5.35		Gohir.A12G151600	ChrA12	6	130	14106.5	10.05
										arahy_XIY3FB	Chr15	6	649	71830.1	8.86		Gohir.A04G142400	ChrA04	6	147	15851.5	10.03
										arahy_81W4VQ	Chr05	6	556	60917.6	8.32		Gohir.A01G147800	ChrA01	6	137	14853.5	10.31
										arahy_6DPN98	Chr13	6	315	34761.9	9.07		29673.t000033	Scaffold29673	6	198	22559.6	8.41
										arahy_B6DVG0	Chr13	11	586	64762	8.85		30008.t000036	Scaffold30008	6	233	26122.7	5.1
										arahy_TPV64N	Chr03	11	668	74231.1	8.8		arahy_UI9TT7	Chr17	6	131	13917.3	10.2
										arahy_PEL1CD	Chr03	6	315	34769.8	8.2		arahy_QZV9AZ	Chr19	5	169	18861.6	9.01
										arahy_L31C0T	Chr13	4	392	43690.9	8.1		arahy_U6K7SM	Chr07	6	131	14128.6	10.29
										arahy_QGI3MQ	Chr03	4	392	43680.9	7.63		arahy_H8CJCB	Chr16	6	211	23158.9	10.23
										Oeu028102	Chr14	6	358	40934.1	6.27		arahy_GA28YR	Chr02	6	138	15147	10.34
										Oeu058096	Scaffold770	6	349	39298.6	6.55		arahy_ERHS70	Chr02	6	122	13540.2	10.25
										Oeu025418	Scaffold2176	5	349	39061.2	6.92		arahy_B2K02U	Chr12	6	139	15337.1	10.34
										Oeu022159	Scaffold19797	4	215	24257	7.69		arahy_85L7WZ	Chr06	6	165	18179.3	9.88
										Glyma.01G227900	Chr01	6	235	25617.8	10.39		arahy_833Q1J	Chr09	5	184	20823.9	9.53
										Glyma.11G015100	Chr11	6	260	28193.6	10.2		arahy_6Q641Y	Chr18	6	130	13983.5	10.22
										Glyma.08G010800	Chr08	7	241	25384	10.33		arahy_59U9MN	Chr08	6	132	14240.8	10.29
										Glyma.05G203300	Chr05	6	212	22469.3	9.68		Glyma.19G247500	Chr19	6	207	22943.5	10.06
										Glyma.05G203100	Chr05	11	378	40712.2	10.14		Glyma.09G124600	Chr09	6	135	14723.1	9.97
										Braju.13G272300	Chr13	6	298	32920.3	10.2		Glyma.09G124400	Chr09	6	121	12954.2	10.06
										Braju.03G313700	Chr03	6	308	33836.3	10.18		Glyma.09G124200	Chr09	6	126	13437.9	10.44
										Braju.06G197000	Chr06	6	189	20804	9.74		Glyma.09G123800	Chr09	6	128	13383.8	10.42
										Braju.01G220500	Chr01	6	191	20805.2	9.63		Glyma.03G249900	Chr03	6	161	17640.5	9.94
										Braju.03G136500	Chr03	6	190	20405.9	9.092		Braju.13G172100	Chr13	6	156	16808.3	9.49
										Braju.11G415800	Chr11	6	207	21603.3	9.69		Braju.01G164800	Chr01	6	158	17750.4	9.52
										Braju.02G153100	Chr02	6	209	22076.9	9.57		Braju.02G187500	Chr02	6	131	13919.3	10.15
										Braju.01G220500	Chr01	6	191	20805.2	9.63		Braju.02G337000	Chr02	6	170	18766.7	9.79
										Braju.16G517300	Chr16	6	193	20716.3	10.63		Braju.03G403300	Chr03	6	157	16909.4	9.49
										Braju.10G065200	Chr10	6	198	21050.5	10.35		Braju.04G183700	Chr04	6	157	17016.6	9.66
										Braju.13G263100	Chr13	6	221	23558.1	10.14		Braju.05G248800	Chr05	5	118	13128.4	9.52
										Braju.03G321200	Chr03	6	219	23314	10.13		Braju.07G093400	Chr07	6	136	14718.3	10.7
										Braju.11G416100	Chr11	6	221	23485.1	10.08		Braju.07G236400	Chr07	6	129	13725.1	10.01
										Braju.02G153300	Chr02	6	224	23782.6	10.14		Braju.07G290100	Chr07	6	129	13860.2	9.98
										Braju.01G220500	Chr02	6	191	20805.2	9.63		Braju.10G091500	Chr10	6	161	18073.7	9.45
																	Braju.11G456300	Chr11	6	132	14166.6	10.15
																	Braju.12G045800	Chr12	6	172	18950.9	9.79
																	Braju.14G086400	Chr14	6	158	17174.8	9.7
																	Braju.15G299400	Chr15	6	157	17140.8	9.72
																	Braju.16G487200	Chr16	6	162	18094.8	9.3
																	Braju.17G113400	Chr17	6	129	13771.1	9.91
																	Braju.17G169400	Chr17	6	130	13952.4	10.14
																	Braju.17G244400	Chr17	6	144	15480.3	10.56
																	Braju.17G389000	Chr17	6	158	17690.2	9.43
																	LOC105042106	Chr3	6	215	24023.1	7.75
																	LOC105053190	Chr10	6	237	26251.2	9.46
																	LOC105042104	Chr3	6	204	22806.9	6.21
																	LOC105042107	Chr3	6	206	22506.7	6.3
																	LOC105035647	NW_011552124.1	6	205	22731.4	5.19
																	LOC105044187	Chr4	6	236	27154.8	5.98
																	Zhongzhi13_26010	Chr10	6	155	17072.7	9.71
																	Zhongzhi13_26012	Chr10	6	161	17731.5	9.26

## Sheet: SI2-f
SI2-f The effect of natural selection as indicated by McDonald and Kreitman analysis (MK test). The parameters ω or Ka/Ks and the proportion of substitutions fixed by positive selection (α) were studied in lipoxygenases (A), phospholipase D (B), oleosin (C) and TAG-lipases (D) in oil palm as well as steroleosin, caleosin, and seipins in all the oil seed crops. Significance test was done using Fis…
Gene	Ka	Ks	ω (Ka/Ks)	α	P-value
Steroleosin
Glyma_01G227900	0.109	0.026	4.185	0.753	0.003
Glyma_11G015100
arahy_XIY3FB
Gohir_A05G238200
Gohir_D05G240200
AT4G10020
Braju_03G313700
Braju_13G272300
LOC105036323_oilpalm
LOC105049788_oilpalm
Oeu028102
HanXRQChr04g0102651
HanXRQChr02g0037041
HanXRQChr05g0128831	0.204	0.264	0.773	0.366	0.06
HanXRQChr05g0128871
HanXRQChr05g0128811
HanXRQChr06g0174801
HanXRQChr06g0174791
HanXRQChr02g0034091
Glyma_08G010800	0.1	0.061	1.628	0.704	<0.001
Braju_02G153100
Braju_11G415800
AT5G50770
Gohir_A09G247351
Gohir_D07G053700
Gohir_A07G049400
Braju_03G321200	0.021	0.031	0.669	0.666	0.049
Braju_13G263100
AT5G50600
AT5G50700
Braju_02G153300
Braju_11G416100
Caleosin
AT2G33380	0.126	0.245	0.513	0.559	0.04	CLO3
Braju_05G248800
Braju_15G299400
Braju_03G403300
Braju_13G172100
Braju_04G183700
Braju_14G086400
HanXRQChr01g0022771
HanXRQChr01g0002721	0.025	0.01	2.4	0.862	0.035
Gohir_D09G058500
Gohir_A09G058900
30008m000820
Braju_01G164800
Braju_17G389000
AT4G26740						CLO1
AT5G55240						CLO2
Braju_10G091500
Braju_16G487200
Seipin
AT1G29760	0.133	0.172	0.773	0.408	0.065
Braju_08G116200
Braju_17G352100
Braju_09G288600
Braju_12G347900
Gohir_D06G206000
HanXRQChr04g0116231
HanXRQChr02g0059841
HanXRQChr17g0556941
HanXRQChr11g0343811
LOX	9S
Glyma.07G007000	0.042	0.026	1.61	0.552	0.006
LOC105032459
LOC105055039
LOC105054692
LOC_Os11g36719.1
LOC_Os03g49260.1
LOC_Os03g49380.1
LOC_Os03g49350.1
LOC_Os03g52860.1
LOX	13S-TypeII
30169.m006389	0.073	0.076	0.959	-1.171	<0.001
LOC105061262
LOC105061263
LOC105039460
LOC105050486
AT3G45140.1
LOX	13S-TypeII
Zhongzhi13_15102	0.023	0.023	1.014	0.478	0.073
LOC_Os03g08220.1
LOC105056718
LOC105041807
LOC105053112
AT1G17420.1
AT1G72520.1

## Sheet: SI-2g
SI2-g: The cis elements identified in the upstrem promoter region of Caleosin, Steroleosin and SEIPIN genes
Gene	Family	ABRE	AE-1	as-1	AT-TATA	box-S	box-II	CAAT-box	DRE core	GA-motif	Gap-box	GATA	G-box	GT1-motif	HD-Zip 3	I-box	MBS	MYB	MYC	STRE	TATA-box	TCT	W-box
AT1G70670	Caleosin	2	0	1	2	0	0	4	1	1	0	0	0	2	1	0	0	10	6	0	35	0	0
AT5G29560	Caleosin	4	0	2	0	0	0	6	0	0	1	1	2	1	0	3	1	9	2	2	10	1	0
AT1G23250	Caleosin	0	1	0	5	0	0	2	0	0	0	0	0	3	0	0	1	7	3	1	22	0	0
AT4G26740	Caleosin	2	1	1	2	1	0	5	1	0	0	1	1	0	0	0	0	2	4	3	15	2	0
AT1G70680	Caleosin	2	1	0	8	0	0	6	0	0	0	1	1	1	0	0	1	8	2	0	54	1	3
AT2G33380	Caleosin	8	0	0	5	0	0	5	1	0	0	0	5	1	0	0	0	5	6	0	32	1	1
AT1G23240	Caleosin	0	4	2	14	0	0	3	1	0	0	1	0	0	0	0	2	5	4	2	54	4	1
AT5G55240	Caleosin	4	0	0	1	0	1	5	0	0	0	0	2	2	0	0	0	11	2	0	17	0	1
AT2G34380	Seipin	1	0	4	2	0	0	1	1	0	0	1	0	0	0	1	1	6	7	0	9	1	0
AT5G16460	Seipin	2	5	0	1	0	0	2	0	1	1	1	1	0	0	0	0	6	4	0	26	0	1
AT1G29760	Seipin	0	0	3	5	0	0	1	0	0	0	0	0	2	0	0	1	5	2	2	18	1	1
AT5G50600	Steroleosin	4	0	1	10	0	0	7	0	0	0	1	0	1	0	0	0	12	6	1	43	1	0
AT5G50700	Steroleosin	4	0	1	10	0	0	7	0	0	0	1	0	1	0	0	0	12	6	1	43	1	0
AT4G10020	Steroleosin	4	3	2	0	0	0	2	0	0	1	3	2	0	0	0	0	3	8	0	20	1	0
AT5G50770	Steroleosin	2	1	3	2	0	0	2	0	0	0	0	1	1	0	0	0	0	1	1	21	0	0
AT3G47350	Steroleosin	0	1	2	1	1	0	4	0	0	0	1	0	0	1	0	0	4	4	0	13	1	0
AT3G47360	Steroleosin	0	3	2	8	0	0	8	0	0	1	1	0	2	1	0	1	4	3	0	23	2	0
AT5G50590	Steroleosin	0	2	1	1	0	0	4	0	0	0	1	0	2	0	0	2	10	4	0	13	1	0
AT5G50690	Steroleosin	0	2	1	1	0	0	4	0	0	0	1	0	2	0	0	2	10	4	0	13	1	0

## Sheet: SI-2h
SI2-h: The expression patterns of Caleosin, Steroleosin and SEIPIN genes in different tissues
Gene	Family	Tissue	FPKM
Gohir.A09G056200	Caleosin	Cotton ball	274.576
Gohir.A08G076700	Caleosin	Seed	225.69
Gohir.A05G071900	Caleosin	Seed	205.221
Gohir.A03G054400	Steroleosin	Seed	200.071
Gohir.D10G156900	Caleosin	Seed	185.946
Gohir.D09G035900	Steroleosin	Seed	145.583
Gohir.D08G226800	Seipin	Seed	102.465
Gohir.D01G014400	Caleosin	Seed	99.037
Gohir.A08G201300	Caleosin	Seed	73.3222
Gohir.A07G102200	Seipin	Seed	68.7979
Gohir.A09G035000	Steroleosin	Seed	49.6259
Gohir.A11G006900	Steroleosin	Seed	46.2656
Gohir.D09G058600	Caleosin	Leaf	39.8427
Gohir.A04G142400	Caleosin	Stem	29.4753
Gohir.D11G006000	Steroleosin	Seed	28.1501
Gohir.A07G049500	Steroleosin	Meristem	25.4269
Gohir.A09G059300	Caleosin	Leaf	25.1128
Gohir.A09G059300	Caleosin	Stem	21.2318
Gohir.D04G185700	Caleosin	Stem	19.5905
Gohir.D04G185700	Caleosin	Cotton ball	18.3011
Gohir.A12G151600	Caleosin	Stem	16.9741
Gohir.A12G151600	Caleosin	Flower_bud	16.3418
Gohir.A05G101900	Caleosin	Seed	15.7272
Gohir.D12G155200	Caleosin	Cotton ball	11.9078
Gohir.A04G142400	Caleosin	Cotton ball	10.8474
Gohir.A09G059400	Caleosin	Meristem	9.74264
Gohir.D12G155200	Caleosin	Meristem	8.11824
Gohir.A07G049500	Steroleosin	Flower_bud	8.10282
Gohir.D12G155200	Caleosin	Flower_bud	8.1018
Gohir.A09G059300	Caleosin	Flower_bud	8.03064
Gohir.A09G059300	Caleosin	Meristem	7.81921
Gohir.D01G014600	Caleosin	Seed	7.36966
Gohir.A12G151600	Caleosin	Meristem	7.2107
Gohir.D12G155200	Caleosin	Stem	6.50581
Gohir.A12G021700	Steroleosin	Seed	5.47345
Gohir.A04G142400	Caleosin	Leaf	5.2876
Gohir.D09G055400	Caleosin	Cotton ball	5.1535
Gohir.A04G142400	Caleosin	Meristem	4.64959
Gohir.D01G140900	Caleosin	Meristem	4.42621
Gohir.A01G147800	Caleosin	Meristem	4.29793
Gohir.A05G212600	Seipin	Seed	4.14643
Gohir.D07G048400	Seipin	Seed	3.67024
Gohir.A09G059400	Caleosin	Flower_bud	3.07419
Gohir.D01G140900	Caleosin	Stem	2.74827
Gohir.D10G034000	Seipin	Leaf	2.69638
Gohir.A10G033300	Seipin	Leaf	2.69411
Gohir.A09G059400	Caleosin	Stem	2.44659
Gohir.A10G033300	Seipin	Cotton ball	2.15052
Gohir.D04G185700	Caleosin	Flower_bud	1.96113
Gohir.D01G140900	Caleosin	Flower_bud	1.94582
Gohir.A11G006800	Steroleosin	Seed	1.91223
Gohir.D10G034000	Seipin	Cotton ball	1.82568
Gohir.A12G151600	Caleosin	Cotton ball	1.77436
Gohir.D10G034000	Seipin	Stem	1.61213
Gohir.A09G056200	Caleosin	Meristem	1.50374
Gohir.D04G185700	Caleosin	Meristem	1.46714
Gohir.A04G142400	Caleosin	Flower_bud	1.26205
Gohir.D12G155200	Caleosin	Leaf	1.18113
Gohir.A01G147800	Caleosin	Flower_bud	1.02423
Gohir.D10G034000	Seipin	Meristem	0.99474
Gohir.D01G140900	Caleosin	Seed	0.66828
Gohir.A07G049400	Steroleosin	Leaf	0.477317
Gohir.D09G058700	Caleosin	Seed	0.430662
Gohir.A09G059400	Caleosin	Leaf	0.42759
Gohir.A06G198600	Seipin	Seed	0.343212
AT1G23240	Caleosin	Pollen	19.2771
AT1G29760	Seipin	Pollen	13.1615
AT2G33380	Caleosin	Pollen	7.0311
AT2G34380	Seipin	Pollen	2.1012
Glyma.19G247500	Caleosin	Germinating cotyledons	2.20847

## Sheet: Si2-i
SI2-i Significant GO terms associated with Caleosin, Steroleosin and SEIPIN genes
source	term_name	term_id	intersections							Family involved
GO:MF	plant seed peroxidase activity	GO:1990137	AT1G70670,AT4G26740,AT1G70680,AT2G33380,AT1G23240,AT5G55240							CAL
GO:MF	18-hydroxyoleate peroxygenase activity	GO:0102070	AT1G70670,AT4G26740,AT1G70680,AT2G33380,AT1G23240,AT5G55240							CAL
GO:MF	oxidoreductase activity	GO:0016491	AT5G50600,AT5G50700,AT4G10020,AT5G50770,AT3G47350,AT3G47360,AT5G50590,AT5G50690,AT1G70670,AT4G26740,AT1G70680,AT2G33380,AT1G23240,AT5G55240							CAL+HSD
GO:MF	oxidoreductase activity, acting on peroxide as acceptor	GO:0016684	AT1G70670,AT4G26740,AT1G70680,AT2G33380,AT1G23240,AT5G55240							CAL
GO:MF	estradiol 17-beta-dehydrogenase [NAD(P)] activity	GO:0004303	AT5G50600,AT5G50700							HSD
GO:MF	11-beta-hydroxysteroid dehydrogenase [NAD(P)] activity	GO:0003845	AT5G50600,AT5G50700							HSD
GO:MF	17-beta-hydroxysteroid dehydrogenase (NADP+) activity	GO:0072582	AT5G50600,AT5G50700							HSD
GO:MF	11-beta-hydroxysteroid dehydrogenase (NADP+) activity	GO:0070524	AT5G50600,AT5G50700							HSD
GO:MF	cortisol dehydrogenase activity	GO:0102196	AT5G50600,AT5G50700							HSD
GO:MF	linoleic acid epoxygenase activity	GO:0071614	AT4G26740,AT5G55240							CAL
GO:MF	heme oxygenase (decyclizing) activity	GO:0004392	AT4G26740,AT5G55240							CAL
GO:MF	steroid dehydrogenase activity, acting on the CH-OH group of donors, NAD or NADP as acceptor	GO:0033764	AT5G50600,AT5G50700							HSD
GO:MF	steroid dehydrogenase activity	GO:0016229	AT5G50600,AT5G50700							HSD
GO:MF	calcium ion binding	GO:0005509	AT5G29560,AT4G26740,AT2G33380,AT5G55240							CAL
GO:MF	oxidoreductase activity, acting on paired donors, with incorporation or reduction of molecular oxygen, reduced flavin or flavoprotein as one donor, and incorporation of one atom of oxygen	GO:0016712	AT4G26740,AT5G55240							CAL
GO:BP	steroid biosynthetic process	GO:0006694	AT5G50600,AT5G50700,AT4G10020,AT5G50770,AT3G47350,AT3G47360,AT5G50590,AT5G50690							HSD
GO:BP	steroid metabolic process	GO:0008202	AT5G50600,AT5G50700,AT4G10020,AT5G50770,AT3G47350,AT3G47360,AT5G50590,AT5G50690							HSD
GO:BP	lipid metabolic process	GO:0006629	AT5G50600,AT5G50700,AT4G10020,AT5G50770,AT3G47350,AT3G47360,AT5G50590,AT5G50690,AT2G33380,AT2G34380,AT5G16460,AT1G29760							CAL+HSD+SEP
GO:BP	lipid droplet organization	GO:0034389	AT4G26740,AT2G34380,AT5G16460,AT1G29760							CAL+SEP
GO:BP	lipid biosynthetic process	GO:0008610	AT5G50600,AT5G50700,AT4G10020,AT5G50770,AT3G47350,AT3G47360,AT5G50590,AT5G50690,AT2G33380							CAL+HSD
GO:BP	lipid storage	GO:0019915	AT4G26740,AT2G34380,AT5G16460,AT1G29760							CAL+SEP
GO:BP	lipid droplet formation	GO:0140042	AT2G34380,AT5G16460,AT1G29760							SEP
GO:BP	maintenance of location	GO:0051235	AT4G26740,AT2G34380,AT5G16460,AT1G29760							CAL+SEP
GO:BP	regulation of double fertilization forming a zygote and endosperm	GO:0080155	AT2G34380,AT5G16460,AT1G29760							SEP
GO:BP	regulation of fertilization	GO:0080154	AT2G34380,AT5G16460,AT1G29760							SEP
GO:BP	seed maturation	GO:0010431	AT4G26740,AT2G34380,AT5G16460,AT1G29760							CAL+SEP
GO:BP	oxylipin metabolic process	GO:0031407	AT4G26740,AT2G33380,AT5G55240							CAL
GO:BP	double fertilization forming a zygote and endosperm	GO:0009567	AT2G34380,AT5G16460,AT1G29760							SEP
GO:BP	non-membrane-bounded organelle assembly	GO:0140694	AT2G34380,AT5G16460,AT1G29760							SEP
GO:BP	dormancy process	GO:0022611	AT2G34380,AT5G16460,AT1G29760							SEP
GO:BP	seed dormancy process	GO:0010162	AT2G34380,AT5G16460,AT1G29760							SEP
GO:BP	lipid localization	GO:0010876	AT4G26740,AT2G34380,AT5G16460,AT1G29760							CAL+SEP
GO:BP	fertilization	GO:0009566	AT2G34380,AT5G16460,AT1G29760							SEP
GO:BP	pollen germination	GO:0009846	AT2G34380,AT5G16460,AT1G29760							SEP
GO:BP	organelle assembly	GO:0070925	AT2G34380,AT5G16460,AT1G29760							SEP
GO:BP	multicellular organismal reproductive process	GO:0048609	AT4G26740,AT2G34380,AT5G16460,AT1G29760							CAL+SEP
GO:BP	multicellular organism reproduction	GO:0032504	AT4G26740,AT2G34380,AT5G16460,AT1G29760							CAL+SEP
GO:BP	developmental maturation	GO:0021700	AT4G26740,AT2G34380,AT5G16460,AT1G29760							CAL+SEP
GO:CC	lipid droplet	GO:0005811	AT5G50600,AT5G50700,AT1G70670,AT1G23250,AT4G26740,AT1G70680,AT2G33380,AT5G55240							CAL+HSD
GO:CC	membrane	GO:0016020	AT5G50600,AT5G50700,AT4G10020,AT5G50770,AT3G47350,AT3G47360,AT5G50590,AT5G50690,AT5G29560,AT1G23250,AT4G26740,AT1G70680,AT2G33380,AT2G34380,AT5G16460,AT1G29760							CAL+HSD+SEP
GO:CC	monolayer-surrounded lipid storage body	GO:0012511	AT4G26740,AT2G33380							CAL
GO:CC	endoplasmic reticulum	GO:0005783	AT4G26740,AT1G70680,AT2G33380,AT2G34380,AT5G16460,AT1G29760							CAL+SEP
KEGG	Cutin, suberine and wax biosynthesis	KEGG:00073	AT1G70670,AT5G29560,AT4G26740,AT1G70680,AT2G33380,AT1G23240,AT5G55240							CAL
